# Supplementary material for: Transformer-based coreference resolution modeling for Amharic text
Source: Sci Rep. 2026 Jun 12;16:18269. doi: 10.1038/s41598-026-46130-8 (PMC13260996; doi:10.1038/s41598-026-46130-8)
Supplement: Supplementary file 1 — Supplementary Information 1. [file 41598_2026_46130_MOESM1_ESM.coref]

<DOC DOCNO="(amharicarticle.xml)">
<TEXT PARTNO="000">

<COREF ID="0" TYPE="IDENT">ኃይሌ ገብረ ሥላሴ </COREF>ሚያዝያ 10 ቀን 1965 ዓ.ም <COREF ID="1" TYPE="IDENT">በአሰላ ከተማ</COREF> አርሲ ክፍለ ሀገር ተወለደ።  <COREF ID="0" TYPE="IDENT">ሯጭ ኃይሌ</COREF>  የሚኖረው <COREF ID="2" TYPE="IDENT"> ኢትዮጵያ </COREF> ውስጥ ነው።  ኃይሌ  <COREF ID="2" TYPE="IDENT">አገሩን</COREF > በጣም ይወዳል።  <COREF ID="0" TYPE="IDENT">ኃይሌ ገብረ ሥላሴ</COREF> አቻ ያልተገኘለት ድንቅ  የረጅም ርቀት <COREF ID="0" TYPE="IDENT">ኢትዮጵያዊ  ሯጭ</COREF> ነው። <COREF ID="0" TYPE="IDENT"> ኃይሌ </COREF> በሩጫ ዘመኑ በ10 ሺህ,  በ 5 ሺህ  በግማሽ  ማራቶን, በማራቶንና  እንዲሁም በሌሎቹ  የሩጫ  ዓይነቶች  ከ11 በላይ  የዓለም  ክብረ-ወሰን  ሰብሯል።  <COREF ID="0" TYPE="IDENT"> እሱም </COREF>በሩጫ  ችሎታው  ጠንካራ  የሆነበት  ምናልባትም <COREF ID="1" TYPE="IDENT"> ከመንደሩ </COREF> ከባሕር  ጠለል  በላይ  ከፍታ  ነው ተብሎ  ቢታመንም የተፈጥሮ  ጥንካሬው  ዓለምን  ያስደነቀ  ብርቅዬ  <COREF ID="0" TYPE="IDENT">ኢትዮጵያዊ</COREF>   ነው።   

</TEXT>
<TEXT PARTNO="001">

<COREF ID="3" TYPE="IDENT">ድሬዳዋ  </COREF>ከሁለቱ  <COREF ID="0" TYPE="IDENT">የኢትዮጵያ  </COREF>አስተዳደር አካባቢዎች አንዷ ናት።  ሌላዋ<COREF ID="4" TYPE="IDENT"> አዲስ አበባ</COREF> ናት። በ1994 እ.ኤ.አ. <COREF ID="3" TYPE="IDENT">የድሬዳዋ  </COREF>ሕዝብ ብዛት 164,851 ነበር። <COREF ID="5" TYPE="IDENT">አቶ መርሻ ናሁሰናይ <COREF ID="3" TYPE="IDENT">የድሬዳዋ</COREF> ቆርቋሪና የመጀመሪያ አስተዳዳሪ 1894 - 1898 ነበር።
</TEXT>
<TEXT PARTNO="002">

<COREF ID="6" TYPE="IDENT">ዳግማዊ ዐፄ ቴዎድሮስ</COREF> ጥር 6 ቀን 1811ዓ.ም. ጀምሮ እስከ ዕለተ ሞታችው ድረስ የኢትዮጵያ ንጉሠ ነገሥት ነበሩ። በትውልድ ስማቸው <COREF ID="6" TYPE="IDENT">ካሳ ኀይሉ </COREF>ሲባሉ በፈረስ ስማቸው <COREF ID="6" TYPE="IDENT">አባ ታጠቅ</COREF> በወታደራዊ ስማቸው<COREF ID="6" TYPE="IDENT"> መይሳው ካሳ</COREF> እና እንዲሁም <COREF ID="6" TYPE="IDENT">አንድ ለእናቱ</COREF> ተብለው የሚታወቁ የ19ኛው ክፍለ ዘመን <COREF ID="7" TYPE="IDENT">ኢትዮጵያ</COREF> ወታደርና ፖለቲከኛ ነበሩ። <COREF ID="8" TYPE="IDENT">ቴዎድሮስ </COREF> ጥር 6 ቀን 181 ዓ.ም. ሻርጌ በተባለ ቦታ ቋራ ውስጥ ከጎንደር ከተማበስተ ምዕራብ ተወለዱ። የተወለዱትም አገሪቷ በባላባቶች ተከፋፍላ በምትመራበት-ዘመነ መሳፍንት በሚባለው ወቅት ነበር። አባታቸው <COREF ID="6" TYPE="IDENT">ደጃዝማች ኃይሉ ወልደ ጊዮርጊስ</COREF>  የቋራ ገዢ ነበሩ። <COREF ID="6" TYPE="IDENT">ዓፄ ቴዎድሮስ </COREF>በህጻንነታቸው የቄስ ትምህርት ከቀሰሙ በኋላ የአጎታቸውንና በኋላም ለጥቂት ጊዜ የጎጃሙን ጦር መሪ የጎሹ ዘውዴን ጦር ተቀላቀሉ። በዚሁ የውትድርና ዘመናቸው ከፍተኛ ችሎታን ማስመዝገብ ስለጀመሩና ዝናቸው ስለተስፋፋ በወይዘሮ መነን ሊበን አምዴ አነሳሽነት የልጇን የራስ አሊ አሉላን ልጅ ተዋበች አሊን ተዳሩ እንዲሁም በደጃዝማችነት ማዕረግ የቋራ አስተዳዳሪ ሆነው ተሾሙ። <COREF ID="6" TYPE="IDENT">ቴዎድሮስ </COREF>አጠቃላይ የዘመነ መሳፍንት ሥርዓትን በመቃወም በሰሜናዊ ባላባቶች ላይ ዘመቻ ጀመሩ። በኒህ ተከታታይ ዘመቻወች የገጠሟቸውን ባላባቶች ስላሸነፉ መጀመሪያ የራስ ማዕረግን በኋላም የንጉሥ ማዕረግን በአንድ ዓመት ውስጥ ተቀዳጁ። በየጊዜው በሚያደርጉት የተሳካ ዘመቻ የዘመኑን ባላባቶች ኃይል በመሰባበር የካቲት 5 ቀን 1833 ዓ.ም <COREF ID="6" TYPE="IDENT">ንጉሥ ካሳ - ዳግማዊ ዓፄ ቴዎድሮስ </COREF>ተብለው የኢትዮጵያ ንጉሠ ነገሥት ሆኑ። 
ሥርዓተ ንግሡ የዘመነ መሳፍንት መቃብር በመሆን የዘመናዊ ኢትዮጵያን ታሪክ "ሀ" በማለት ጀመረ። <COREF ID="31" TYPE="IDENT">ዓፄ ኃይለ ስላሴ</COREF> እስከ ፈጸሙት ድረስ <COREF ID="7" TYPE="IDENT"> ኢትዮጵያን</COREF> አንድ የማድረግ ሥራም በዚሁ ወቅት ተጀመረ። <COREF ID="6" TYPE="IDENT">ዓፄ ቴዎድሮስ ሰሜናዊ ኢትዮጵያን ብቻ ሳይሆን አንድ ለማድረግ የሞከሩት አጠቃላይ በታሪክ የሚታወቀውን <COREF ID="7" TYPE="IDENT">የኢትዮጵያ </COREF>ክፍል ነበር - ለዚህም ዋቢ ወደ ወሎና ወደ ሸዋ ያደረጓቸው ዘመቻወች ይጠቀሳሉ። 
በዘመነ ንግሣቸው <COREF ID="6" TYPE="IDENT">ዓፄ ቴዎድሮስ</COREF> አገሪቱን የሚያሻሽሉ ሥርዓቶችን ለአገራቸው አስተዋውቀዋል። ከነዚህም ውስጥ  ባርነትን የሚያግድ አዋጅ የመጀመሪያው መንገድ ግንባታ የሥርዓተ ንዋይና የፖለቲካ ሥርዓቱን በማዕከላዊ መንገድ ማዋቀር የባላባት የተከፋፈለ "ሁሉ-በሁሉ-ጦርነት ሥርዓት"ን በማስቀረት ብሔራዊ ውትድርናን ማስተዋወቅ ይጠቀሳሉ። በዘመነ መሳፍንት እንደልባቸው ይፈልጡ ይቆርጡ በነበሩ ባላባቶች ዘንድ እኒህ ለውጦች እጅግ የተጠሉ ሆኑ። ብዙወቹ ባላባቶች አመጽ ማነሳሳት ጀመሩ። ንጉሠ ነገሥቱ የኢትዮጵያ ኦርቶዶክስ ተዋሕዶ ቤተ ክርስቲያን ርስት የነበረውን መሬት ለገበሬወች በማከፋፈላቸው ከሃይማኖት መሪወች ጋር ተጣሉ። ይህን ተከተሎ በየቦታው አመጽ በሚነሳበት መካከል አውሮፓውያን ሚሲዮኖችም ከእንግሊዝ መንግሥት ጋር በተነሳሳ አለመግባባት ምክንያት በዓፄው ታሰሩ። 
በመጋቢት ወር የእንግሊዝ መንግሥት  <COREF ID="36" TYPE="IDENT">በሮበርት ናፒየር </COREF> የሚመራ በጊዜው እጅግ ግዙፍ የተባለ ኃይልን አሰናድቶ አውሮፓውያን እስረኞችን ለማስፈታት ጦር ላከ። መጋቢት 5 ቀን ይህ ጦር በመቅደላ ምሽግ ላይ በሚገኘው በአመጽ በተዳከመ የንጉሱ ጦር ላይ ጥቃት አደረሰ። በውጊያው መሃል ንጉሠ ነገሥቱ እጃቸውን እንዲሰጡ ቢጠየቁ እስከመጨረሻው አሻፈረኝ በማለት በሽጉጣቸው እራሳቸውን ገድለው በጀግንነት አለፉ። <COREF ID="6" TYPE="IDENT">ዓፄ ቴዎድሮስ </COREF>ያሰቡትን ለውጦች በሙሉ በተግባር ቢፈጽሙ ኖሮ በእርግጥም ታላቅና የሰለጠነ ሀገር መሪ ሊሆኑ ይችሉ እንደነበር ታሪክ ተመራማሪወች ይስማማሉ። ዕቅዳቸው በዚህ መልኩ ቢሰናከልም እጅግ ድንቅ መሪ የተዋጣላቸው ወታደርና የተባበረች ዘመናዊ አገር ራዕይ አብሳሪ እንደነበሩ ያሰሯቸው አውሮጳውያን ሳይቀር ሳይመሰክሩ አላለፉም። 
የዙፋን ስማቸው <COREF ID="6" TYPE="IDENT">ቴዎድሮስን </COREF>የወሰዱት ከፍካሬ ኢየሱስ ከተገኘ ትንቢት ነበረ። በዚያው ትንቢት በኩል በዓለም መጨረሻው ክፍለ ዘመን ተወዳጁ የጥንቱ ዘመን <COREF ID="6" TYPE="IDENT">ንጉስ ቀዳማዊ ቴዎድሮስ </COREF>እንደገና ተነስቶ አገሪቱን ለ፵ ዓመታት ይገዛል የሚል ነበር። <COREF ID="6" TYPE="IDENT">ቴዎድሮስ</COREF> የሚለው ስም ከግሪክ የተገኘ ሲሆን ትርጉሙም ጤዎስ ዶሮስ 'የአምላክ ስጦታ' ማለት ነው። 

<COREF ID="6" TYPE="IDENT">ዓጼ ቴወድሮስ</COREF>የቋራ አስተዳዳሪ የነበሩት <COREF ID="6" TYPE="IDENT">ደጃዝማች ኃይለ ጊዮርጊስ ወልደ ጊዮርጊስ</COREF><COREF ID="6" TYPE="IDENT"> ባጭሩ ኃይሉ ወልደ ጊዮርጊስ ልጅ</COREF> ናቸው። እናታቸው ወይዘሮ አትጠገብ ወንድበወሰን ሲባሉ አመጣጣቸውም ከጎንደር ከተማ ባላባቶች ነበር። የወይዘሮ አትጠገብ እናት ወይዘሮ ትሻል ስትባል የበጌምድር ክፍል መሳፍንት ዘር ነበረች በአባቷ በኩል አያቷ ራስ ወዳጆ በዘመናቸው ከፍተኛ ተሰሚነት የነበራቸው ባላባት ነበሩ። የወይዘሮ አትጠገብ ድህነት በታሪክ መጻህፍት በተደጋጋሚ የሚጠቀስ ቢሆንም አመጣጡ እንዲህ ነበር፡ የህጻኑ ቴወድሮስ አባት<COREF ID="32" TYPE="IDENT"> ደጃች ሃይሉ ወልደ ጊዮርጊስ</COREF> ከሱዳኖች ጋር በተነሳ ጦርነት በጀግንነት ሲወድቁ እናት ገና ሁለት አመት የሆነውን ልጇን ይዛ ከቋራ ወደ ጎንደር ከተማ ሄደች። በዚህ ወቅት ሁለተኛ ላታገባ በመቁረብ ልጇን ብቻዋን ማሳደግ ግድ አላት። አንዳንዶች በዚህ ምክንያት እራሷን ለማስተዳደር ኮሶ ትሸጥ ነበር ሲሉ ጸሃፊው ጳውሎስ ኞኞ ወይዘሮ አትጠገብ መቼውንም ኮሶ አትሸጥም ነበር ይላል (ኮሶ ትሸጥ ነበር የሚለው የልጁ ጠላቶች ፈጠራ ወሬ ነበር በማለት ያስረዳል)። ሆኖም ቀረ ህጻኑ ቴወድሮስ በድህነት እንዳላደገ ሁሉም የታሪክ ጸሃፊያን ይስማማሉ። 
አንድ ለናቱ ቴወድሮስ በእናቱ በኩል እህትም ሆነ ወንድም አልነበረውም። የወደፊቱ <COREF ID="6" TYPE="IDENT">አጼ ቴዎድሮስ</COREF>  ተዋበች አሊ የተባለችውን የዘመነ መሳፍንት ታላቅ ባላባት የራስ አሊ አሉላን ልጅ አገባ። ተዋበች በጊዜው የ13 ዓመት ወጣት የነበረች ሲሆን ቁንጅናዋና አስተሳሰቡዋ በጊዜው በነበሩ ሰወች ዘንድ የተደነቀ ነበር። ሁለቱ በፍቅር በመውደቃቸው <COREF ID="6" TYPE="IDENT">ቴወድሮስ</COREF> በአባቷ ራስ አሊና በአያቷ  <COREF ID="30" TYPE="IDENT">እቴጌ መነን </COREF>ላይ ሲያምጽ ባሏን ትደግፍ ነበር። 

</TEXT>
<TEXT PARTNO="003">

 <COREF ID="26" TYPE="APPOS">ጠቅላይ ሚኒስትር</COREF>  <COREF ID="26" TYPE="IDENT">ዐቢይ አሕመድ </COREF>በጦር ግንባር በመገኘት ዘመቻውን ለመምራት መወሰናቸውን ተከትሎ የመንግሥት መደበኛ ሥራዎች  <COREF ID="27" TYPE="IDENT">በምክትል ጠቅላይ ሚኒስትር </COREF>  <COREF ID="27" TYPE="IDENT">ደመቀ መኮንን </COREF> እየተመሩ መሆናቸው ተገለጸ።  <COREF ID="28" TYPE="IDENT">የመንግሥት ኮሙኒኬሽን አገልግሎት ጽህፈት ቤት ሚኒስትር </COREF>  <COREF ID="28" TYPE="IDENT">ዶክተር ለገሰ ቱሉ</COREF>  ዛሬ ለጋዜጠኞች በሰጡት መግለጫ ላይ እንደተናገሩት ጠቅላይ ሚኒስትር ዐቢይ አሕመድ ከማክሰኞ ኅዳር 14/2014 ዓ.ም ጀምሮ በጦር ግንባር ተገኝተው አመራር እየሰጡ ነው። <COREF ID="26" TYPE="IDENT">ጠቅላይ ሚኒስትር ዐቢይ አሕመድ </COREF>ከዛሬ ጀምሮ ወደ ግንባር በመሄድ የመከላከያ ሠራዊቱ ከአማጺያን ጋር በሚያደርገው ጦርነት እንደሚመሩ ገለጹ።  <COREF ID="26" TYPE="IDENT">ጠቅላይ ሚኒስትሩ</COREF> ሰኞ ምሽት በማኅበራዊ ትስስር ገጻቸው ላይ እንዳሉት "ጊዜው ሀገርን በመሥዋዕትነት መምራት የሚያስፈልግበት ነው" በማለት እራሳቸው የአገሪቱ ሠራዊት በተሰለፈበት ግንባር በመገኘት ለመምራት "ከነገ ጅምሮ ወደ ትግሉ ሜዳ እዘምታለሁ" ብለዋል። <COREF ID="26" TYPE="IDENT"> ጠቅላይ ሚኒስትሩ</COREF> ከጠቀሷቸው የመንግሥታቸው ስኬቶች መካከል ባለፉት 100 ዓመታት በአንድ ዓመት ውስጥ <COREF ID="7" TYPE="IDENT">ኢትዮጵያ </COREF>አግኝታ የማታውቀውን የውጪ ምንዛሬ መጠን በ7 ወራት ውስጥ 13 ቢሊዮን ዶላር ማግኘት እንደቻለችና በዚህ ጊዜም 8 ቢሊዮን ዶላር ለግሉ ዘርፍ መቅረቡን ተናግረዋል።

<COREF ID="26" TYPE="IDENT">ጠቅላይ ሚኒስትሩ በተለያዩ አካባቢዎች የተከሰቱት መፈናቀሎች ካጋጠሙ ችግሮች ውስጥ በቀዳሚነት ጠቅሰው በፖለቲካ ኃይሎች መካከል ያለው መጠላለፍ ሃገሪቱ እያካሄደች ላለው ለውጥ እንቅፋት እንደሆነም ጠቁመዋል።

<COREF ID="26" TYPE="IDENT">ጠቅላይ ሚኒስትር ዐብይ አህመድ </COREF>ወደ ከፍተኛው የሃገሪቱ የስልጣን መንበር የመጡበትን አንደኛ ዓመት ምክንያት በማድረግ<COREF ID="4" TYPE="IDENT"> አዲስ አበባ </COREF>ውስጥ በሚገኘው የሚሌኒየም አዳራሽ በተካሄደ ሥነ ሥርዓት ላይ ባደረጉት ንግግር ባለፉት አስራ ሁለት ወራት በመንግሥታቸው ስለተከናወኑት ተግባራትና ስላጋጠሙት ተግዳሮቶች ተናግረዋል።

<COREF ID="26" TYPE="IDENT">ጠቅላይ ሚኒስትሩ</COREF> በቀጣይ የስልጣን ዘመናቸው ኢትዮጵያዊያን ከዳር እስከ ዳር በጋራ በመቆም በማይግባቡበት እየተወያዩ ኢትዮጵያዊነትን የሚያደምቁበት ዓመት እንዲሆን ጥሪ አቅርበው በቀጣይነት መንግሥታቸው ከፍተኛ ትኩረት ሰጥቶ የሚሰራባቸውን ጉዳዮች በዝርዝር አስቀምጠዋል።

የተጀመሩት ተቋማዊ ለውጦች ሁሉን አሟልተው ተግባራዊ እንዲሆኑ በማድረግ የተጀመረውን ተቋማዊ ለውጥ አጠናክሮ ገለልተኛ ነጻና ሁሉን ኢትዮጵያዊ በእኩል የሚያገለግሉ ተቋማት መገንባት የዕቅዳቸው ቀዳሚ አካል ነው።

የሕግ የበላይነትን በተመለከተ ሁሉም ሕግ የሚያስከብሩና ሕግ የሚተረጉሙ አካላት ከተሻሻሉት ሕጎች በተጨማሪ እያንዳንዱን ዜጋ ከጥቃት የሚከላከሉ ሃቀኛ ፍትህን ከፍርድ ቤቶች የሚያስገኙ ሥራዎች በጠንካራ መሰረት ላይ እንዲያቆሙ ማድረግም የዕቅዳቸው አካል አድርገው ጠቅሰዋል።

የሥራ ዕድል ፈጠራ ሌላኛው በቀጣይ አንድ ዓመት ሊያሳኩ ካቀዱት መካከል ይገኛል። ገለልተኛ ተቋማትና ጠንካራ መንግሥትን በመገንባት የውጪ ባለሀብቶች በተለያዩ መስኮች እንዲሰማሩ በማድረግ ለወጣቶች የሥራ ዕድል እንዲፈጠር ማድረግ ልዩ ትኩረት እንደሚሰጠውም ተናግረዋል። እንዲሁም የማዕድን ዘርፍን ማጎልበትና የውጪ ምንዛሪን ማስገኘት ከዕቅዳቸው መካከል ይገኝበታል።
</TEXT>
<TEXT PARTNO="004">

<COREF ID="32" TYPE="IDENT">ቅዱስ ዮሴፍ  </COREF>በሐዲስ ኪዳን መጀመሪያ አካባቢ ስም አጠራራቸው ከከበረ ደጋግ <COREF ID="32" TYPE="IDENT">እስራኤላውያን</COREF> አንዱ የእመቤታችን ጠባቂ አረጋዊ ቅዱስ ነው ። ትውልዱ ከነገደ ይሁዳ <COREF ID="33" TYPE="IDENT">ከንጉሥ ዳዊት</COREF> ሲሆን አባቱ ያዕቆብ እናቱም ዮሐዳ ይባላሉ ። <COREF ID="32" TYPE="IDENT">ቅዱስ ዮሴፍ</COREF>  <COREF ID="34" TYPE="IDENT">ድግር ጠራቢ</COREF> ነበር።  <COREF ID="34" TYPE="IDENT">ይህም ማለት ለእርሻ አገልግሎት በበሬ ለማረስ የሚያስፈልጉ ሞፈርና ቀንበር የሚሠራ ነበር ፡፡ 
በጉብዝናው ወራት የእመቤታችንን አክስት <COREF ID="35" TYPE="IDENT">ማርያምን</COREF> አግብቶ ብዙ ልጆችን ወልዶ አርጅቷል ።  ከልጆቹም ዮሳ  ያዕቆብ  ይሁዳ  ስምዖንና ሰሎሜ በቅዱስ መጽሐፍ ተዘክረዋል። <COREF ID="32" TYPE="IDENT">ቅዱስ ዮሴፍ  </COREF>እድሜው ሰባ አምስት ሲሆን ሚስቱ <COREF ID="35" TYPE="IDENT">ማርያም </COREF>ሞተችበት ። 
<COREF ID="35" TYPE="IDENT">ባለቤቱ  </COREF>ካረፈች ከጥቂት ወራት በኋላም አይሁድ በምቀኝነት ድንግል ማርያምን ከቤተክህነት አስወጡልን ብለው ግብግብ በፈጠሩ ጊዜ "ልማ በሥሉስ ጥፋ በሥሉስ" እንዲሉ በሦስት ነገር ተመስክሮለት በመንፈስ ቅዱስ ምርጫ ድንግል ማርያምን ሊያገለግል ተመረጠ ። በወንጌልም "እጮኛ" የሚለውም ለዚያ ነው (የታጨው ለአገልግሎት ስለሆነ) ።

<COREF ID="32" TYPE="IDENT">ዮሴፍ </COREF><COREF ID="38" TYPE="IDENT">ያዕቆብ</COREF> መጨረሻ ላይ ከወለዳቸው ልጆች መካከል አንዱ ነበር። ታላላቅ ወንድሞቹ አባታቸው ዮሴፍን ከእነሱ አስበልጦ እንደሚወደው አዩ። ይህን ሲያውቁ ምን የተሰማቸው ይመስልሃል? በዮሴፍ ላይ ቅናት ስላደረባቸው ጠሉት። <COREF ID="32" TYPE="IDENT">ዮሴፍ </COREF>ሕልም አይቶ ለወንድሞቹ ነገራቸው። በሕልሙ ያየው ነገር ወንድሞቹ አንድ ቀን ለእሱ እንደሚሰግዱ የሚያመለክት ነበር። ይህ ደግሞ የባሰ እንዲጠሉት አደረጋቸው!
አንድ ቀን የዮሴፍ ወንድሞች በሴኬም ከተማ አቅራቢያ በጎች እየጠበቁ ነበር። ያዕቆብ ወንድሞችህ ደህና መሆናቸውን አይተህ እና ብሎ ዮሴፍን ላከው። ወንድሞቹ <COREF ID="32" TYPE="IDENT">ዮሴፍ</COREF> ሲመጣ ከሩቅ አዩትና እርስ በርሳቸው ያ ሕልም አላሚ መጣ። ኑ እንግደለው! ተባባሉ። ከዚያም ያዙትና ወደ አንድ ጥልቅ ጉድጓድ ወረወሩት። ከወንድሞቹ አንዱ የሆነው ይሁዳ ግን አትግደሉት! ባሪያ አድርገን ብንሸጠው ይሻላል አለ። ስለዚህ ዮሴፍን ወደግብፅ ለሚሄዱ ምድያማውያን ነጋዴዎች በ20 የብር ሰቅል ሸጡት።
ከዚያም የዮሴፍ ወንድሞች የዮሴፍን ልብስ የፍየል ደም ውስጥ ነከሩትና ወደ አባታቸው በመላክ ‘ይህ የልጅህ ልብስ አይደለም? አሉት። ስለዚህ ያዕቆብ ዮሴፍን አውሬ የበላው መሰለው። በዚህ የተነሳ በጣም አዘነ። ማንም ሊያጽናናው አልቻለም።

<COREF ID="32" TYPE="IDENT">ዮሴፍ </COREF>በግብፅ ለሚኖር ጶጢፋር የተባለ ባለሥልጣን ባሪያ ሆኖ ተሸጠ። ሆኖም ይሖዋ ዮሴፍን ይረዳው ነበር። ጶጢፋር <COREF ID="32" TYPE="IDENT">ዮሴፍ </COREF>ጎበዝ ሠራተኛና እምነት የሚጣልበት ሰው እንደሆነ አየ። ስለዚህ ዮሴፍ</COREF> የጶጢፋርን ንብረት ሁሉ እንዲቆጣጠር ተሾመ።
የጶጢፋር ሚስት<COREF ID="32" TYPE="IDENT"> ዮሴፍ</COREF> ቆንጆና ጥሩ ቁመና ያለው እንደሆነ አየች። በየቀኑ ዮሴፍን አብሯት እንዲተኛ ትጠይቀው ነበር። <COREF ID="32" TYPE="IDENT">ዮሴፍ </COREF> ምን ያደርግ ይሆን? እንዲህ አላት አይሆንም! ይህ ተገቢ አይደለም። ጌታዬ እኔን ያምነኛል አንቺ ደግሞ ሚስቱ ነሽ። ከአንቺ ጋር ከተኛሁ በአምላክ ፊት ኃጢአት እሠራለሁ!
አንድ ቀን የጶጢፋር ሚስት ዮሴፍን አብሯት እንዲተኛ ለማስገደድ ሞከረች። ልብሱን ጭምድድ አድርጋ ያዘችው እሱ ግን ሸሽቶ አመለጠ። ጶጢፋር ወደ ቤት ሲመለስ <COREF ID="32" TYPE="IDENT">ዮሴፍ </COREF>ከእሱ ጋር እንድትተኛ ሊያስገድዳት እንደሞከረ ነገረችው። ሆኖም ይህ ውሸት ነበር። ጶጢፋር በጣም ተናደደ ስለዚህ ዮሴፍን እስር ቤት አስገባው። ሆኖም ይሖዋ ዮሴፍን አልረሳውም።

<COREF ID="61" TYPE="IDENT">ሙሴም</COREF> ኢትዮጵያይቱን አግብቶአልና ባገባት በኢትዮጵያይቱ ምክንያት ማርያምና አሮን በእርሱ ላይ ተናገሩ፡፡ እነርሱም ‹በውኑ<COREF ID="49" TYPE="IDENT"> እግዚአብሔር</COREF> በሙሴ ብቻ ተናግሮአልን? በእኛስ ደግሞ የተናገረ አይደለምን? አሉ እግዚአብሔርም ሰማ፡፡ ሙሴም በምድር ላይ ካሉት ሰዎች ሁሉ ይልቅ እጅግ ትሑት ሰው ነበረ፡፡ እግዚአብሔርም ወዲያው ሙሴንና አሮንን ማርያምንም ‹ሦስታችሁ ወደ መገናኛው ድንኳን ውጡ› ብሎ ተናገረ ሦስቱም ወጡ፡፡ እግዚአብሔርም በደመና ዓምድ ወረደ በድንኳኑም ደጃፍ ቆመ አሮንንና ማርያምን ጠራ ሁለቱም ወጡ፡፡ እርሱም ‹ቃሌን ስሙ በመካከላችሁ ነቢይ ቢኖር እኔ <COREF ID="49" TYPE="IDENT">እግዚአብሔር</COREF> በራእይ እገለጥለታለሁ ወይም በሕልም እናገረዋለሁ፡፡ ባሪያዬ ሙሴ ግን እንዲህ አይደለም እርሱ በቤቴ ሁሉ የታመነ ነው፡፡ እኔ አፍ ለአፍ በግልጥ እናገረዋለሁ በምሳሌ አይደለም የእግዚአብሔርንም መልክ ያያል በባሪያዬ በሙሴ ላይ ትናገሩ ዘንድ ስለ ምን አልፈራችሁም?› አለ፡፡ እግዚአብሔርም ተቈጥቶባቸው ሄደ፡፡ ደመናውም ከድንኳኑ ተነሣ እነሆም ማርያም ለምጻም ሆነች እንደ አመዳይም ነጭ ሆነች አሮንም ማርያምን ተመለከተ እነሆም ለምጻም ሆና ነበር፡፡ አሮንም ሙሴን ‹ጌታዬ ሆይ ስንፍና አድርገናልና በድለንማልና እባክህ ኃጢአት አታድርግብን አለው፡፡ 
ሕዝበ እስራኤል ከግብፅ ሳይወጡ በኋለኛውም ዘመን ጌታችን ኢየሱስ መድኃኒታችን ክርስቶስ ከመወለዱም ከብዙ ዘመን በፊት በቅድስት ሀገር<COREF ID="7" TYPE="IDENT"> ኢትዮጵያ</COREF> ውስጥ እግዚአብሔርን የሚያገለግል ካህን እንደነበረ መጽሐፍ ቅዱስ የሚመሰክረው ሐቅ መሆኑን ልብ ማለት ያስፈልጋል፡፡ <COREF ID="7" TYPE="IDENT">ኢትዮጵያ</COREF> የክርስቲያን ደሴት ናት የሚባለው ከበቂ በላይ ብዙ ምክንያትና ማስረጃ ኖሮ ነው እንጂ እንዲሁ አይደለም፡፡
ሙሴ በምድያም ሀገር በዱር ሆኖ የካህኑን የዮቶርን በጎች እየጠበቀ ሳለ በቁጥቋጦ ውስጥ ታላቅ ራእይ አየ፡፡ ነበልባል ከሐመልማል ጋር ሐመልማልም ከነበልባል ጋር ተዋሕዶ ነበልባሉ ሐመልማሉን ሳያቃጥለው ሐመልማሉም ነበልባሉን ሳያጠፋው ተመልክቷል፡፡ ይህንንም ምሥጢር ለመረዳት ጠጋ ሲል ከቁጥቋጦው ውስጥ <COREF ID="49" TYPE="IDENT">እግዚአብሔር </COREF>ድምፅ አውጥቶ ጠራው፡፡ የቆመባት ስፍራ የተቀደሰች ስለሆነች ጫማውንም ከእግሩ እንዲያወልቅ ነገረው፡፡፡ ለጊዜው ሐመልማል የእስራኤል ነበልባሉ ደግሞ የመከራቸው ምሳሌ ነው፡፡ ሐመልማሉ ነበልባሉን ያለመጥፋቱ እስራኤልም መከራውን ግብር ገብተን ቀኖና ይዘን እናርቀው ያለማለታቸው ምሳሌ ሲሆን ነበልባሉ ሐመልማሉን ሳያቃጥል ማየቱ የግብጽ መከራ እስራኤልን ጨርሶ ያለማጥፋቱ ምሳሌ ነው፡፡ ፍጻሜው ግን ሙሴ ያየው የነበልባልና የሐመልማል ተዋሕዶ የመለኮትና የትስብእት ተዋሕዶ ምሳሌ ነው፡፡ ነበልባሉ ሐመልማሉን እንዳላቃጠለው ሁሉ ሐመልማሉም ነበልባሉን እንዳላጠፋው ሁሉ መለኮት ምልአቱን ስፋቱን ርቀቱን ሳይተው ሥጋም ግዙፍነቱን ሳይተው የመዋሐዳቸው አንድ አካል አንድ ባሕርይ የመሆናቸው ምሳሌ ነው፡፡ እንዲሁም ነበልባሉ የጌታችን ምሳሌ ሲሆን ሐመልማሉ ደግሞ የእመቤታችን ምሳሌ ነው፡፡ ይኸውም ነበልባሉ ሐመልማሉን እንዳላቃጠለው ሁሉ እሳተ መለኮት ጌታችንም ፱ ወር ከ፭ ቀን በማኅፀኗ ባደረ ጊዜ እመቤታችንን ባሕርየ መለኮቱ አላቃጠላትም ሐመልማሉም ነበልባሉን እንዳላጠፋው ሁሉ ጌታችንም ከእመቤታችን ከሥጋዋ ሥጋ ከነፍሷ ነፍስ ነሥቶ ሰው ቢሆንም ባሕርየ መለኮቱ አልተለወጠም፡፡ ይህንንም ቅዱስ ኤፍሬም በሐሙስ ምስጋናው ላይ እንዲህ ሲል ገልጾታል፡- መለወጥ የሌለባት ድንግል ማርያም ሙሴ በበረሐ በነደ እሳት ጫፎቿ ሳይቃጠሉ ያያት ዕፅን ትመስላለች የአብ ቃል በእርሷ ሰው ሆኗልና እሳተ መለኮቱ አላቃጠላትምና ከወለደችው በኋላ ድንግልንናዋ አልተለወጠምና ሰውም ቢሆን መለኮቱ አልተለወጠም በእውነት አምላክ ነውና በእውነት አምላክ የሆነ እርሱ መጥቶ አዳነን፡፡ የደማስቆው ሊቅ ቅዱስ ዮሐንስም ዕፀ ጳጦስ የአምላክ እናት አምሳል ነበረች ሙሴ ወደ እርሷ በተጠጋ ጊዜ <COREF ID="49" TYPE="IDENT">እግዚአብሔር </COREF>አንተ የቆምክባት ስፍራ የተቀደሰች መሬት ናትና ጫማህን ከእግርህ አውልቅ› አለው፡፡ እንግዲህ ሙሴ የወላዲተ አምላክን ምሳሌ ያየባት መሬት የተቀደሰች ከሆነች ምሳሌዋ ራሷ ምን ያህል የተቀደሰች ትሆን? እርሷ ቅድስት ብቻ ሳትሆን ቅድስተ ቅዱሳን ናት በማለት ስለ እመቤታችን አስተምሯል፡፡ ከዚህም በኋላ <COREF ID="49" TYPE="IDENT">እግዚአብሔር </COREF>ሙሴን ሕዝበ እስራኤልን ከግብፅ ባርነት እንዲያወጣቸው ላከው፡፡
ሙሴም ወደ ግብፅ ሀገር ሄዶ 10 የተለያዩ መቅሠፍቶች አመጣ፡፡ መጀመሪያ ውኃውን ወደ ደምንት ለወጠው፡ 10ኛው የበኩር ልጆቻቸው ሞቱ፡፡ በተአምራቱም ሕዝቡን ይዞ ከግብፅ ወጣ፡፡ የኤርትራን ባሕር በበትሩ ለሁለት ከፍሎ አሻገራቸው፡፡ ከዚህም በኋላ ሕዝበ እስራኤልን በምድረ በዳ 30 ዓመት ሙሉ መና ከሰማይ እያወረደ መገባቸው ከአለትም ላይ ውኃ እያፈለቀ አጠጣቸው፡፡ እራኤል ግን እጅግ ክፉዎች ነበሩና በክፋ ይነሱበት ነበር፡፡ በድንጋይ ሊወግሩት ያሉበት ጊዜም ነበር፡፡ እርሱ ግን ፍጹም በመታገስ በኃጢአታቸው እንዳይሞቱ ወደ<COREF ID="49" TYPE="IDENT"> እግዚአብሔር</COREF> ይማልድላቸው ነበር፡፡ ሙሴ ሰው ከወዳጁ ጋር እንደሚነጋገር ከእግዚአብሐር ጋር ቃል በቃል ተነጋግሯል፡፡ 30 ቀን 30 ሌሊት ከጾመ በኋላ ዓሥሩን ትእዛዛት የተጻፉባቸውን ጽላት ተቀበለ፡፡ እስራኤላውያን ባዩት ጊዜ እንዳይሞቱ ፊቱን እስኪሸፍንላቸው ድረስ ፊቱ እንደ ፀሐይ የሚያበራበት ጊዜም ነበር፡፡
ሊቀ ነቢያት ሙሴ 120 ዓመት በሆነው ጊዜ <COREF ID="49" TYPE="IDENT">እግዚአብሔር</COREF> ሕዝቡን ለአገልጋዩ ለነዌ ልጅ ለኢያሱ እንዲያስረክበው ስላዘዘው ለኢያሱ አስረክቦታል፡፡ ሙሴም<COREF ID="49" TYPE="IDENT"> እግዚአብሔር </COREF>እንዳዘዘው በምስክሩ ድንኳን ውስጥ የሚሠራውን ሁሉ ሠርቶ ካዘጋጀ በኋላ በተራራ ውስጥ ዐረፈ፡፡ በዚያም በመልእክት እጅ በሥውር ተቀበረ፡፡ የእስራኤል ልጆችም ወስደው እንዳያመልኩት<COREF ID="49" TYPE="IDENT"> እግዚአብሔር</COREF> የሙሴን ሥጋ ሰወረ፡፡ ሰይጣንም የሙሴን ሥጋ ለእስራኤል ሊገልጥላቸው በወደደ ጊዜ ሐዋርያው ይሁዳ በጻፈው መጽሐፉ ላይ እንደመሰከረ የመላእክት አለቃ ቅዱስ ሚካኤል ገሠጸው ከዚህም ሥራ ከለከለው፡፡ የእስራኤልም ልጆች ለሙሴ 30 ቀን አልቅሰውለታል፡፡ ጌታችን ስለ ሙሴ ሲናገር ከእስራኤል ልጆች ውስጥ እንደ ሙሴ ያለ ደግ የዋህ ቅን ነቢይ እንደማይነሣ መስክሮለታል፡፡ ዕረፍቱም መስከረም ፱ ነው፡፡
የሊቀ ነቢያት ሙሴን ረድኤትና በረከቱን ያሳድርብን<COREF ID="49" TYPE="IDENT"> እግዚአብሔር</COREF> አምላክ በጸሎቱም ይማረን አሜን፡፡

<COREF ID="49" TYPE="IDENT">እግዚአብሔር </COREF>አምላክ ነው፡፡ 

<COREF ID="49" TYPE="IDENT">እግዚአብሔር</COREF> ለሰው ልጅ ኑሮ የሚያስፈልጉ ነገሮችን ከፈጠረለት በኋላ በስድስተኛው ቀን ዐርብ የመጀመርያውን ሰው አዳምን ፈጠረ። <COREF ID="49" TYPE="IDENT">እግዚአብሔር</COREF> ሲፈጥረውም በእራሱ መልክ እና ምሳሌ ፈጠረው በምድር ላይ ለሚኖሩ ፍጥረታት ሁሉ ገዢ አደረገው። እግዚአብሔርምአዳም ብቻውን በመሆኑ ከጎኑ አጥንትን ወስዶ ሔዋንን ፈጠራት። በተፈጠሩበት ምድር አዳም አርባ ቀን   <COREF ID="77" TYPE="IDENT">ሔዋን </COREF>ደግሞ ሰማንያ ቀን ከቆዩ በኋላ ወደ ኤዶም ገነት አስገባቸው። ይህን መሠረት አድርጋ ቅድስት ቤተ ክርስቲያናችን ወንዶች በተወለዱ በአርባ ቀናቸው  ሴቶች በተወለዱ በሰማንያ ቀናቸው ተጠምቀው የእግዚአብሔር ልጆች እንዲሆኑ ታደርጋለች።
እግዚአብሔርም በገነት መካከል ያሉትን ፍሬዎች እንዲበሉ ፈቀደላቸው። ነገር ግን ዕፀ በለስ ተብላ የምትጠራውን ፍሬ እንዳይበሉ አዘዛቸው። ከዚህች ፍሬ ብትበሉ የሞት ሞትን ትሞታላችሁ ብሎ አስጠነቀቃቸው። አዳምና  <COREF ID="77" TYPE="IDENT">ሔዋን</COREF> የእግዚአብሔርን ትዕዛዝ አክብረው ለ7ዓመት ያህል ገነት ኖሩ። ሰይጣን <COREF ID="50" TYPE="IDENT">ዲያብሎስ</COREF> በእባብ በኩል የእግዚአብሔርን ትዕዛዝ እንዲያፈርሱ ፈተና አመጣባቸው። 

<COREF ID="50" TYPE="IDENT">ዲያብሎስ</COREF>  በእባብ አድሮ ወደ  <COREF ID="77" TYPE="IDENT">ሔዋን </COREF>ቀርቦ <COREF ID="49" TYPE="IDENT">እግዚአብሔር</COREF> ከገነት ዛፍ ሁሉ እንዳትበሉ አዝዞአልን?አላት። እሷም ዕፀ በለስንብትበሉ ትሞታላችሁ እንደተባሉ ነገረችው። እባብም ለሔዋን ሞትን አትሞቱም ከእርስዋ በበላችሁ ጊዜ እንደ <COREF ID="49" TYPE="IDENT">እግዚአብሔር </COREF>ትሆናላችሁ ብሎ በሀሰት አታለላት።
ሔዋንም የእባብን ሽንገላ ሰምታ እውነት እንደ<COREF ID="49" TYPE="IDENT"> እግዚአብሔር </COREF>የሚሆኑ መስሏት ለመብላት ወሰነች። ከፍሬውም ወሰደችና ከባልዋ ከአዳም ጋር አብረው በሉ። በበሉም ጊዜ ጸጋቸው ተገፈፈ የክብር ልብሳቸውን አጡ እነርሱም ዕራቁታቸውን እንደ ሆኑ አወቁየበለስን ቅጠል ሰፍተው ለበሱ። ልጆች የእግዚአብሔርን ሕግና ትእዛዝ ስናፈርስ ጸጋችን ይገፈፋል እግዚአብሔርም ያዝንብናል። አዳምና ሔዋንም የእግዚአብሔርን ድምፅ ሲሰሙ ፈርተው በገነት ዛፎች መካከል ተሸሸጉ። እግዚአብሔርም አዳምን ጠርቶ፦ ወዴት ነህ?አለው። እርሱም በገነት ድምፅህን ሰማሁ ዕራቁቴንም ስለ ሆንሁ ፈራሁ ተደበቅሁም አለው። እግዚአብሔርም ዕራቁትህን እንደ ሆንህ ማን ነገረህ?ከእርሱ እንዳትበላ ካዘዝሁህ ዛፍ በላህን?ሲለው አዳምም ከእኔ ጋር እንድትሆን የሰጠኸኝ ሴት እርስዋ ከዛፉ ሰጠችኝና በላሁ አለው። እግዚአብሔርም ሁላቸውንም በጥፋታቸው ምክንያት ረገማቸው። እግዚአብሔርም እባቡን ይህን ስላደረግህ ከእንስሳት  ከምድር አራዊትም ሁሉ ተለይተህ አንተ የተረገምህ ትሆናለህ በሆድህም ትሄዳለህ አፈርንም በሕይወትህ ዘመን ሁሉ ትበላለህ ብሎ ረገመው። ሔዋንንም በፀነስሽ ጊዜ ጭንቅሽን እጅግ አበዛለሁ በጭንቅ ትወልጃለሽ ፈቃድሽም ወደ ባልሽ ይሆናል እርሱም ገዥሽ ይሆናል ብሎ ረገማት። አዳምንም እንዳትበላ ካዘዝሁህ ዛፍ በልተሃልና ወደ መጣህበት መሬት እስክትመለስ ድረስ በፊትህ ወዝ እንጀራን ትበላለህ አፈር ነህና ወደ አፈርም ትመለሳለህና ብሎ ረገመው። እግዚአብሔርም በበደላቸው ምክንያት ከረገማቸው በኋላ ከ ገነት አስወጣቸው አዳምም የተገኘባትን መሬት አርሶ መብላት ጀመረ።
 <COREF ID="53" TYPE="IDENT">አዳም </COREF>እና  <COREF ID="77" TYPE="IDENT">ሔዋን</COREF> ከገነት ከወጡ በኋላ እግዚአብሔርን ያህል ጌታ ገነትን ያህል ቦታ በማጣታቸው በሰሩት ኃጢአት ተጸጽተው <COREF ID="49" TYPE="IDENT">እግዚአብሔር </COREF>እንዲምራቸው ሱባኤ(ጸሎት)ያዙ። <COREF ID="49" TYPE="IDENT">እግዚአብሔር </COREF>ጸሎታቸውን እና ልመናቸውን ተመልክቶ እንደሚምራቸው ቃል ኪዳን ገባላቸው። ቃል ኪዳኑም “ከልጅ ልጅህ ተወልጄ ከ5500ዘመን በኋላ አድንሃለሁ” የሚለው ነበር።እግዚአብሔርም እንደተናገረ አልቀረም ከእናታችን ድንግል ማርያም ተወልዶ አዳምን ከእነ ልጅ ልጆቹ አዳነን።
በአጠቃላይ ልጆች ከአዳም እና  <COREF ID="77" TYPE="IDENT">ሔዋን</COREF> ታሪክ የምንማረው አታድርጉ የተባልነውን ነገር ማድረግ እንደለለብንእሱን አልፈን ግን ብናደርግ እስከ ሞት ድረስ መከራ ሊያመጣብን እንደሚችል መረዳት አለብን። <COREF ID="49" TYPE="IDENT">እግዚአብሔር</COREF> ደግሞ የይቅርታና የምሕረት አምላክ እንደሆነ እንረዳለን። ስለዚህ  <COREF ID="49" TYPE="IDENT">ለእግዚአብሔር</COREF> ሕግና ትእዛዝ መታዘዝ ይኖርብናል።
የዔድን ገነት በመጽሐፍ ቅዱስመሠረትእግዚአብሔርበሰው ልጅመጀመርያቅድመ ታሪክበምድርየተከለ ገነት ነበረ። ይህ ገነት በተለይ የሚገለጸው በኦሪት ዘፍጥረት2 እና 3 እንዲሁም በመጽሐፈ ኩፋሌ4 እና 5 ነው ደግሞ በትንቢተ ሕዝቅያስ28 ይጠቀሳል። አንዳንዴ በመሳሳት ዔድን ሳይሆን የኤዶም ገነት ተብሏልኤዶምግን በትክክል የያዕቆብወንድምዔሳውየመሠረተው ሀገር ነበረ።
መጽሐፈ ኩፋሌ 4:14, 16 እንደሚያብራራልን መጀመርዮቹ ሰዎችአዳምእናሔዋንበገነት የቆዩበት ዘመን ሰባት አመታት ያህል ነበር። በመጽሐፈ ኩፋሌ አቆጣጠርአስርቱ ቃላትእስከ ተሰጡበት ዓመት ድረስ 2410 ዓመታት ስለሚቆጠር እነዚህ ቅድመ ታሪካዊ ሰባት አመታት ከ4071 እስከ 4064 ዓክልበ. ያህል እንደ ነበሩ መረዳት ይቻላል። ሌሎች ግን በሌሎች ዘዴዎች በኩል ሌሎችን ፍቾች አገኝተዋል።  <COREF ID="53" TYPE="IDENT">አዳም </COREF>ከተፈጠረበት ከሥነ-ፍጥረት6ኛው ቀን ጀምሮ በአዳም 40ኛው ቀን ወደ ገነት እንደ ገባ ሚስቱም  <COREF ID="77" TYPE="IDENT">ሔዋን </COREF>በ80ኛው ቀን እንደ ገባች ይለናል (4:9, 12)። ወደ ገነትም ሳይገቡ በተወለዱበት አገር በኤልዳእየቆየ  <COREF ID="53" TYPE="IDENT">አዳም</COREF> መጀመርያው ሳምንት እንስሶችን ያሰይማቸው ነበር ከ፪ኛውም ሳምንት ጀምሮ ሔዋንን ያውቃት ነበር።  <COREF ID="53" TYPE="IDENT">አዳም</COREF> ከተፈጠረበት ከዓለም 6ኛው ቀን አስቀድሞ ዓለሙ ምድሩ አትክልቱና እንስሶች ሁሉ ወዘተ. ተፈጥረው ነበር እነዚህ 6ቱ ቀኖች ግን እንደ አሁን የ24 ሰዓት ቀኖች እንደ ነበሩ አይመስልም።
በሥነ ቅርስመጀመርያው የምናውቀው ታሪካዊ ሰነድ የመንደሮቹ መኳያ ሰሌዳ ይመስላል ከዚያ አስቀድሞ ለነበረው ዘመን የሰው ልጅ ታሪካዊ መዝገቦች (ሰነዶች) በፍጹም ባለመኖራቸው ይህ ስለ ቅድመ ታሪክ አንድ ቅድመ-ታሪካዊ አስተያየት ሲሆን በሰፊ በአብርሃማዊ ሃይማኖቶች(በተለይክርስትናእስልምናአይሁድና) የሚገኝ አስተያየት ነው። (ደግሞባለሙያ ንድፍን ይዩ።)


በከለዳውያን መንግሥት ላይ በነገሠ ከሜዶን ዘር በነበረ በአሕሻዊሮስ ልጅ በዳርዮስ በመጀመሪያ ዓመትበነገሠ በመጀመሪያው ዓመት እኔ ዳንኤል የኢየሩሳሌም መፍረስ የሚፈጸምበትን ሰባውን ዓመት <COREF ID="49" TYPE="IDENT">እግዚአብሔር </COREF>በቃሉ ለነቢዩ ለኤርምያስ የተናገረውን የዓመቱን ቍጥር በመጽሐፍ አስተዋልሁ። ማቅ ለብሼ በአመድም ላይ ሆኜ ስጾም እጸልይና እለምን ዘንድ ፊቴን ወደ ጌታ ወደ አምላክ አቀናሁ።

ወደ አምላኬም ወደ <COREF ID="49" TYPE="IDENT">እግዚአብሔር</COREF> ጸለይሁ ተናዝዤም እንዲህ አልሁ። ጌታ ሆይ ከሚወድዱህና ትእዛዝህን ከሚፈጽሙ ጋር ቃል ኪዳንንና ምሕረትን የምትጠብቅ ታላቅና የምታስፈራ አምላክ ሆይ ኃጢአትን ሠርተናል በድለንማል ክፋትንም አድርገናል ዐምፀንማል ከትእዛዝህና ከፍርድህም ፈቀቅ ብለናል በስምህም ለነገሥታቶቻችንና ለአለቆቻችን ለአባቶቻችንም ለአገሩም ሕዝብ ሁሉ የተናገሩትን ባሪያዎችህን ነቢያትን አልሰማንም።

ጌታ ሆይ ጽድቅ ለአንተ ነው እንደ ዛሬም ለእኛ ለይሁዳ ሰዎችና በኢየሩሳሌም ለሚቀመጡ ለእስራኤልም ሁሉ በቅርብና በሩቅም ላሉት አንተን በበደሉበት በበደላቸው ምክንያት በበተንህበት አገር ሁሉ የፊት እፍረት ነው።

በእርሱ ላይ ምንም እንኳ ያመፅን ብንሆን በባሪያዎቹም በነቢያት እጅ በፊታችን ባኖረው በሕጉ እንሄድ ዘንድ የአምላካችንን የእግዚአብሔርን ቃል ምንም እንኳ ባንሰማ ለጌታ ለአምላካችን ምሕረትና ይቅርታ ነው።

እንግዲህ እግዚአብሔርን በመምሰልና በጭምትነት ሁሉ ጸጥና ዝግ ብለን እንድንኖር ልመናና ጸሎት ምልጃም ምስጋናም ስለ ሰዎች ሁሉ ስለ ነገሥታትና ስለ መኳንንትም ሁሉ እንዲደረጉ ከሁሉ በፊት እመክራለሁ።

ሰዎች ሁሉ ሊድኑና እውነቱን ወደ ማወቅ ሊደርሱ በሚወድ በእግዚአብሔር በመድኃኒታችን ፊት መልካምና ደስ የሚያሰኝ ይህ ነው።
አንድ <COREF ID="49" TYPE="IDENT">እግዚአብሔር</COREF> አለና በእግዚአብሔርና በሰውም መካከል ያለው መካከለኛው ደግሞ አንድ አለ እርሱም ሰው የሆነ ክርስቶስ ኢየሱስ ነው።
ራሱንም ለሁሉ ቤዛ ሰጠ ይህም በገዛ ዘመኑ ምስክርነቱ ነበረ። እኔም ለዚህ ነገር አዋጅ ነጋሪና ሐዋርያ በእምነትና በእውነትም የአሕዛብ አስተማሪ ለመሆን ተሾምሁ እውነት እናገራለሁ አልዋሽም።

በአቢብ ወር <COREF ID="49" TYPE="IDENT">አምላክህ እግዚአብሔር</COREF> በሌሊት ከግብፅ ስላወጣህ የአቢብን ወር ጠብቅ የአምላክህንም የእግዚአብሔርን ፋሲካ አድርግበት። <COREF ID="49" TYPE="IDENT">አምላክህ እግዚአብሔር</COREF> በዚያ ስሙ ይጠራበት ዘንድ በመረጠው ስፍራ ለአምላክህ ለእግዚአብሔር ከበግና ከላም መንጋ ፋሲካ ሠዋ።

የቦካውን እንጀራ ከእርሱ ጋር አትብላ ከግብፅ አገር በችኰላ ስለ ወጣህ ከግብፅ አገር የወጣህበትን ቀን በዕድሜህ ሁሉ ታስብ ዘንድ የመከራን እንጀራ ቂጣ እንጀራ ሰባት ቀን ከእርሱ ጋር ብላ።

ሰባት ቀንም በአገርህ ሁሉ እርሾ አይታይም በመጀመሪያው ቀን ማታ ከሠዋኸው ሥጋ እስከ ነገ ድረስ ምንም አይደር። <COREF ID="49" TYPE="IDENT">አምላክህ እግዚአብሔር</COREF>  ከሰጠህ ከአገርህ ደጆች በማንኛይቱም ፋሲካን ትሠዋ ዘንድ አይገባህም።

ነገር ግን <COREF ID="49" TYPE="IDENT">አምላክህ እግዚአብሔር </COREF> ስሙ ይጠራበት ዘንድ በመረጠው በዚያ ስፍራ ከግብፅ በወጣህበት ወራት ፀሐይ ሲገባ ማታ ፋሲካን ሠዋ።

<COREF ID="49" TYPE="IDENT">አምላክህ እግዚአብሔር</COREF>  በመረጠው ስፍራ ታበስለዋለህ ትበላውማለህ በነጋውም ተነሥተህ ወደ ድንኳንህ ትሄዳለህ።

ስድስት ቀን ቂጣ እንጀራ ብላ በሰባተኛውም ቀን <COREF ID="49" TYPE="IDENT">ለአምላክህ </COREF> ለእግዚአብሔር ጉባኤ ይሁን ሥራን ሁሉ አታድርግበት።
ሰባት ሳምንትም ትቈጥራለህ መከሩን ማጨድ ከምትጀምርበት ቀን ጀምሮ ሰባት ሳምንት መቍጠር ትጀምራለህ። አምላክህ <COREF ID="49" TYPE="IDENT">እግዚአብሔር</COREF>  በባረከህ መጠን በፈቃድህ የምታቀርበውን አምጥተህ ለአምላክህ ለለእግዚአብሔር የሰባቱ ሱባዔ በዓል ታደርጋለህ።

<COREF ID="53" TYPE="IDENT">የአዳምን </COREF> የሰው ዘር አባት
<COREF ID="53" TYPE="IDENT">አዳም </COREF> በምድር ላይ የመጀመሪያው ሰው ሲሆን ለትንሽ ጊዜ ብቻውን ይኖር ነበር. በፕላኔታችን ላይ ምንም የልጅነት ጊዜ አልነበረውም, ምንም ወላጆት, ቤተሰብ አልባ እና ምንም ጓደኞች አልነበሩም.
ምናልባትም <COREF ID="53" TYPE="IDENT">ከአዳም </COREF> ጋር በፍጥነት ያነሳሳው የአዳም ሁኔታ ሊሆን ይችላል.
አዳምና  <COREF ID="77" TYPE="IDENT">ሔዋን </COREF>የተፈጠሩት በሁለት የተለያዩ መጽሐፍ ቅዱሳዊ ዘገባዎች ውስጥ ነው. የመጀመሪያው, በዘፍጥረት 1 26-31, ባልና ሚስት ከእግዚአብሔርና ከተቀሩት ፍጥረታት ጋር ባላቸው ግንኙነት መካከል ናቸው.
ሁለተኛው ዘገባ, ዘፍጥረት ምዕራፍ 2 ከቁጥር 4 እስከ 3 24 ያለው, የኃጢያት አመጣጥ እና የሰውን ዘር ለመዋጀት የእግዚአብሔር ዕቅድ ይገልጻል.

</TEXT>
<TEXT PARTNO="005">

<COREF ID="4" TYPE="IDENT">በአዲስ አበባ </COREF>ነዋሪ የሆኑት እና በኑሮ ውድነቱ የተማረሩት የቤተሰብ አስተዳዳሪ ሁሌም ለሸቀጦች ዋጋ መጨመር ነጋዴው ምክንያት የሚሰጣቸው የነዳጅ ዋጋ መጨመር እና የዶላር ምንዛሬ ዋጋ መናርን እንደሆነ ለቢቢሲ ይናገራሉ።
"ፈሳሹ ዘይት ተፈልጎ አይገኘም" የሚሉት እኚህ <COREF ID="4" TYPE="IDENT">የአዲስ አበባ </COREF>ነዋሪ ከዚህ ቀደም አንድ እንጀራ በ10 ብር ይገዙ እንደነበር አስታውሰው 12 ብር መግባቱን በምሬት ይናገራሉ።
የኑሮ ውድነቱ ግን <COREF ID="4" TYPE="IDENT">አዲስ አበባን </COREF>መኖሪያቸው ያደረጉትን ብቻ አይደለም የተጫነው በሐረር ከተማ የሚኖሩት ወ/ሮ ሽርካ አሕመድ ዘንድሮ የገጠማቸው የዕቃዎች ዋጋ መጨመር ከዚህም በፊት ከነበረው ሁሉ የተለየ መሆኑን ለቢቢሲ ተናግረዋል።
"ኑሮ እጅግ ተወዶብናል። ለምሳሌ አንድ ኪሎ ቲማቲም 12 ብር የነበረው በአሁኑ ሰዓት 25 ብር ገብቷል። ከጥቂት ቀናት በፊት በ265 ብር ይገዛ የነበረው ዘይት 430 ገብቷል። ከሶስት ወራት ወዲህ ያልጨመረ አንድም ነገር የለም። ከአቅማችን በላይ ሆኗል" ሲሉ ተስፋ በመቁረጥ ይናገራሉ።።
ወ/ሮ ሽርካ በሁሉም እቃዎች ላይ የሚታየው የዋጋ ጭማሪ 'ዶላር ስለጨመረ ነው' ሲባል ከመስማት ውጪ ምክንያቱ ይህ ነው ብሎ ያስረዳቸው የለም።
በችርቻሮ ንግድ ላይ የተሰማሩት የአጋሮ ከተማ ነዋሪ ወ/ሮ እመቤት ከድር በበኩላቸው በገበያ የሚታየው የዋጋ ንረት "ጠዋትና እና ከሰዓት በኋላ የዋጋ ልዩነት ማሳየት ጀምሯል" ይላሉ።
"እኔ የችርቻሮ ነጋዴ ነኝ ከኅብረተሰቡ ጋር በቀጥታ እገናኛለሁ እኛ ደግሞ ከጅምላ አከፋፋዮች እንገዛለን። እኛ እነርሱን ስንጠይቅ የጨመረው ከላይ ነው ይሉናል ግልጽ የሆነ ምክንያት የለም። እኔ አሁን ይህንን የሕዝብ ምሬት መስማት አቅቶኝ ሥራዬን እያቆምኩ ነው" ይላሉ ወ/ሮ እመቤት።
አክለውም "አንድም ዋጋው አልጨመረም የምንለው ነገር የለም። አንተ ጠዋት አንድ እቃ ከሸጥክ ከሰዓት በኋላ ዋጋው ጨምሯል። እቃው ግን ያው ጠዋት የነበረው ነው። ተገቢ ቁጥጥር መደረግ አለበት" ሲሉ ለመፍትሄው የመንግሥትን እጅ ይማፀናሉ።

</TEXT>
<TEXT PARTNO="006">

<COREF ID="41" TYPE="IDENT">አቶ እስክንድር ነጋ</COREF> ከእስር ተፈቱ።  የእነ አቶ ጃዋር ፍቺ እየተጠበቀ ነው። 

አንድ አመት ከስድት ወር ገደማ እስር ላይ የቆዩት <COREF ID="41" TYPE="IDENT">አቶ እስክንድር ነጋ</COREF> እና አቶ ስንታየሁ ቸኮል መፈታታቸውን ፖርቲያቸው ባልደራስ ለእውነተኛ ዴሞክራሲ አረጋግጧል። ድምጻዊ ሐጫሉ ሁንዴሳ ሰኔ 2012 ዓ.ም. ከተገደለ በኋላ የታሰሩት የኦሮሞ ፌድራሊስት ኮንግረስ አመራሮች አቶ ጃዋር መሐመድ እና አቶ በቀለ ገርባ ፍቺ እየተጠበቀ ነው። 


<COREF ID="41" TYPE="IDENT">አቶ እስክንድር ነጋ</COREF> እና አቶ ስንታየሁ ቸኮል ከእስር ተፈቱ። የባልደራስ ለእውነተኛ ዴሞክራሲ ፓርቲ አመራሮች የሆኑት ፖለቲከኞች የተፈቱት ከአንድ አመት ከስድስት ወር በላይ በእስር ከቆዩ በኋላ ነው። 

<COREF ID="4" TYPE="IDENT">በአዲስ አበባ</COREF> ከተማ በሚገኘው የቂሊንጦ እስር ቤት የነበሩት <COREF ID="41" TYPE="IDENT">አቶ እስክንድር ነጋ</COREF> እና አቶ ስንታየሁ ቸኮል መፈታታቸውን ፖርቲያቸው ባልደራስ ለእውነተኛ ዴሞክራሲ አረጋግጧል። ባልደራስ "እውነተኛ የዲሞክራሲ ታጋዮች የፓርቲያችን ከፍተኛ አመራሮች ከግፍ እስር ተፈተዋል" ብሏል።

ፓርቲው በተረጋገጠ የፌስቡክ ገጹ ባሰራጫቸው ፎቶ ግራፎች ሁለቱ ፖለቲከኞች ከትከሻቸው ላይ አረንጓዴ ቢጫ ቀይ ሰንደቅ ዓላማ ጣል አድርገው ታይተዋል። 

<COREF ID="41" TYPE="IDENT">አቶ እስክንድር ነጋ </COREF>ከሌሎች የፓርቲው አባላት ጋር የታሰሩት ድምጻዊ ሐጫሉ ሁንዴሳ ሰኔ 2012 ዓ.ም. ከተገደለ በኋላ የተፈጠረውን ኹከት ተከትሎ ነበር።

ከድምፃዊው ግድያ በኋላ<COREF ID="4" TYPE="IDENT"> በአዲስ አበባ</COREF> ከታሰሩ መካከል የኦሮሞ ፌድራሊስት ኮንግረስ አመራሮች የሆኑት አቶ ጃዋር መሐመድ እና አቶ በቀለ ገርባ ይገኙበታል። አቶ ጃዋር እና አቶ በቀለ ከእስር ይፈታሉ ተብሎ እየተጠበቀ ነው። 
 
<COREF ID="41" TYPE="IDENT">አቶ እስክንድር ነጋ</COREF> እና አቶ ስንታየሁ ቸኮል ከዚህ ቀደም ታስረውበት ወደ ነበረው ቃሊቲ ማረሚያ ቤት መዛወራቸውን ጠበቃቸው አቶ ሔኖክ አክሊሉ ለቢቢሲ ገለፁ።

እንደ አቶ ሔኖክ አክሊሉ ከሆነ ሁለቱ ተጠርጣሪዎች ብቻ ሳይሆኑ ሌላ አንድ ግለሰብም ወደ ቃሊቲ ማረሚያ ቤት መወሰዳቸውን ተናግረዋል።

የባልደራስ ለእውነተኛ ዴሞክራሲ ፓርቲ ፕሬዚደንት <COREF ID="41" TYPE="IDENT">አቶ እስክንድር ነጋ </COREF>ላይ አቃቤ ሕግ የፀረ ሽብር አዋጅን በመተላለፍ ክስ መመስረቱ ይታወሳል።

በፖለቲከኛውና ጋዜጠኛው <COREF ID="41" TYPE="IDENT">አቶ እስክንድር ነጋ </COREF>ላይ የቀረቡት ክሶች ኃይልን በመጠቀም መንግሥትን ለመቆጣጠር የተደረገ ሙከራን የሚጠቅሱ ናቸው።

ጳጉሜ 5/2012 ዓ.ም በነበረው የፍርድ ቤት ውሎ ላይ አቶ እስክንድር ላይ ክስ መመስረቱን ያስታወሱት ጠበቃው ፍርድ ቤቱም ክስ የቀረበባቸው በመሆኑ ወደ ማረሚያ ቤት እንዲዘዋወሩ ማዘዙን ጠቅሰዋል።
<COREF ID="7" TYPE="IDENT">የኢትዮጵያ</COREF> ሰብአዊ መብቶች ኮሚሽን <COREF ID="41" TYPE="IDENT"> አቶ እስክንድር ነጋ</COREF> የሚገኙበትን ሁኔታ ለማጣራት ጥቅምት 12 ቀን 2014 ዓ.ም. በቂሊንጦ ጊዜያዊ ማረፊያ በመገኘት <COREF ID="41" TYPE="IDENT">አቶ እስክንድር ነጋን</COREF> ክስተቱ ሲፈጠር በስፍራው የነበሩትን አቶ ስንታየው ቸኮልን ከአቶ እስክንድር ጋር ተጋጩ የተባሉትን እስረኛ እንዲሁም የማረሚያ ቤቱን አስተዳደር አካላት አነጋግሯል።
በማጣራቱ ሂደት ለመረዳት እንደተቻለው <COREF ID="41" TYPE="IDENT">አቶ እስክንድር</COREF> የፍርድ ቤት ቀጠሮ በነበራቸው ሐሙስ ጥቀምት 11 ቀን 2014 ዓ.ም. ጠዋት በሚገኙበት ዞን ግቢ ውስጥ የስፖርት እንቅስቃሴ በማድረግ ላይ እያሉ ከዚህ ቀደም  <COREF ID="41" TYPE="IDENT">እርሳቸው</COREF> ባሉበት ዞን ታስረው የነበሩና ከዞኑ ወደ ቃሊቲ ማረሚያ ቤት ተዘዋውረው ከነበሩ ከሌላ እስረኛ ጋር ሲገናኙ በመካከላቸው የተነሳው የቃላት ልውውጥ ወደ አካላዊ ግጭት ተሸጋገረ። ክስተቱ እንደተፈጠረ የእስር ቤቱ ጥበቃዎች እና ሌሎች ታራሚዎች እንዳገላገሏቸውና የማረሚያ ቤቱ አስተዳደርም ሌላኛውን እስረኛ ወዲያው ወደ ሌላ ዞን ማዘዋወሩን ለማረጋገጥ ተችሏል። በአቶ እስክንድር እና በእስረኛው መካከል ከዚህ ቀደም አለመግባባት እንደነበረና እስረኛው ከተዘዋወሩበት የቃሊቲ ማረሚያ ቤት በቅርቡ የተመለሱ መሆኑንም ኮሚሽኑ መገንዘብ ችሏል። 
በሁኔታው <COREF ID="41" TYPE="IDENT">አቶ እስክንድር </COREF>በግራ እግር አውራጣታቸው ላይ እብጠት በሁለቱም ጉልበቶቻቸው ላይ የመላላጥና በቀኝ ቅንድባቸው ላይ የመቁሰል አደጋ የደረሰባቸው ሲሆን በማረሚያ ቤቱ ክሊኒክ የተመላላሽ ሕክምና እያገኙ መሆኑንና በአሁኑ ጊዜ በደህና ሁኔታ ላይ እንደሚገኙ ኮሚሽኑ አረጋግጧል። በሌላኛው እስረኛ ላይም በቀኝ እጅ ጣቶቻቸው ላይ የመፋፋቅ ጉዳት እንደደረሰባቸው ለማየት ተችሏል።
ሁለቱም ታሳሪዎች በግጭቱ በደረሰባቸው ጉዳት ተገቢው የማጣራት እና የሕክምና ድጋፍ ከማረሚያ ቤቱ አስተዳደር አካላት እንደተደረገላቸው የገለጹ ሲሆን ከጉዳዩ ጋር በተያያዘ ተጨማሪ ክስ ለመመስረት ፍላጎት እንደሌላቸው አስረድተዋል፡፡ 
<COREF ID="41" TYPE="IDENT">አቶ እስክንድር </COREF>የተፈጠረው ክስተት ተራ ጠብ ነው ብለው እንደማያምኑና በፍርድ ቤት የምስክር ማሰማት ሂደት እያነሷቸው ባሉ መስቀለኛ ጥያቄዎችና ሌሎች ጉዳዮች ጋር የተያያዘ እንደሆነ ያላቸውን እምነት ለኮሚሽኑ ገልጸዋል። በእለቱም በፍርድ ቤት ያልተገኙት ክስተቱ ባሳደረባቸው ስሜት በወሰዱት የግል ውሳኔ እንደሆነና አሁንም ከደህንነታቸው ጋር በተያያዘ ቀጣይ ስጋት እንዳላቸው አስረድተዋል። 
ኢሰመኮ ከማረሚያ ቤቱ አስተዳደር ከፍተኛ ኃላፊዎች ጋር ባደረገው ውይይት የታሳሪዎችን ደህንነት ስለማረጋገጥ እንዲሁም በእስረኞች መካከል የሚነሱ አለመግባባቶችና ፀቦችን መከላከልና በሚከሰቱበት ጊዜ ፈጣን እርምጃዎችን መውሰድ የታሳሪዎችን ደህንነት የመጠበቅ ኃላፊነት አንዱ አካል እንደሆነና ከዚህ ጋር ተያይዞ መወሰድ ባለባቸው እርምጃዎች ላይ ተመካክሯል ። 
በዚያ መነሻ መሰረት በትናንትናው ዕለት መስከረም 06/2013 ዓ.ም ከነበሩበት የፌደራል ፖሊስ ጊዜያዊ ማቆያ ወደ<COREF ID="4" TYPE="IDENT"> አዲስ አበባ</COREF> ማረሚያ ቤት በተለምዶ ቃሊቲ ማረሚያ ቤት ወደ ሚባለው መዛወራቸውን ተናግረዋል።
<COREF ID="41" TYPE="IDENT">አቶ እስክንድር ነጋ </COREF><COREF ID="42" TYPE="IDENT">አቶ ስንታየሁ ቸኮል</COREF> እና ሌሎች ግለሰቦች ወደ ቃሊቲ ማረሚያ ቤት መዛወራቸወን ጠበቃ ሔኖክ ሲያስረዱ <COREF ID="41" TYPE="IDENT">አቶ እስክንድር</COREF> ከዚህ ቀደም ከስድስት ዓመታት በላይ በታሰሩበት ስፍራ እና ክፍል ዳግም መታሰራቸውን እንደነገሯቸው ለቢቢሲ ገልፀዋል። 
አቶ አስክንድር ከሁለት ወራት በላይ ከቆዩበት ሌላ አስር ቤት ወደ ቃሊቲ ማረሚያ ቤት ከተዘዋወሩ በኋላ በተለምዶ ዋይት ሐውስ ወደ ሚባለው ክፍል እንዳስገቧቸው መናገራቸውን አስረድተዋል።

</TEXT>
<TEXT PARTNO="007">

<COREF ID="26" TYPE="IDENT">ጠቅላይ ሚኒስትር ዐብይ አህመድ</COREF> የኖቤል የሰላም ሽልማትን አሸነፉ።
አንደኛዋን ልጁን ብቻ በግል ትምህርት ቤት መማሯን እንድትቀጥል አድርጓል።
ለብቸኛዋ የግል ትምህርት ቤት ተማሪ ልጁ መደበኛ ክፍያ ብቻ በዓመት ከአስር ሺህ ብር በላይ ያወጣል።
ይህም የትምህርት መማሪያ ቁሳቁስ <COREF ID="17" TYPE="IDENT">የአልባሳት</COREF>  የምግብ ወጪዎች ሲደመሩበት "ናላን የሚያዞር" ሆኗል ይላል ጋሹ። በዚህ ላይ የቤት ኪራይ ወጪ ይታከልበታል። ህይወታችንን ለማቆየት እየሰራን ነው እንጅ እየኖርን ነው ብዬ አላወራውም።
አሁን ያለው ነባራዊ ሁኔታ መጪውን ጊዜ ይበልጥ እንዲፈራው እንዳደረገው  ጋሹ ወደፊት እንዴት እንደማስተምራቸው ራሱ ግራ ግብት እያለኝ ነው" በማለት።
ተስፋው ከዕለት ወደ ዕለት እንዲሟጠጥ አንድ ምክንያት የሆነው እርሱን ለመሰሉ ከኑሮ ጋር እልህ አስጨራሽ ግብግብ ለገጠሙ ሰዎች በፖለቲካ ልሂቃን ዘንድ ብዙም ትኩረት እየተሰጠ አይደለም ብሎ ማመኑ ነው።
እነ ቴሌን ለግል ባለሀብት? ታሪካዊ ስህተት ወይንስ መልካም አጋጣሚ ?
የፖለቲካ ልሂቃኑ "በብሔርም ጉዳይ በምንም ጉዳይ የራሳቸውን ለማመቻቸት እንጂ የድሃውን ጉዳይ አንስቶ ልብህን የሚነካ ነገር ሲናገሩ እኔ እስካሁን ሰምቼም አላውቅም። የራሳቸውን ጉዳይ ከማስፈፀም በስተቀር ውስጥህን የሚነካ ነገር ስለኑሮህ ስለሽንኩርት የሚያወራ የለም" ይላል።
ከጋሹ አስተያየት ጋር በሚስማማ መልኩ አጠቃላይ ምርጫ በሚከናወንበት ዓመት በፖለቲካዊ መድረኮች ላይ የዋጋ ንረት የሚገባውን ያህል ስፍራ ይዞ ያለመታየቱ እንደሚገርማቸው የሚያስረዱት የምጣኔ ሃብት የፖሊሲ ተንታኝ የሆኑት አሚን አብደላ ናቸው።
"ምርጫ ኖረም አልኖረም የማንኛውም አገር መንግሥት ፈተና የሚሆኑ ሁለት የማክሮኤኮኖሚ አመላካቾች አሉ የሥራ አጥነት እና የዋጋ ንረት።"በፖለቲካው መልክዐ ምድር ገኖ ያለው መንግሥታዊው ሥርዓት የፌዴራል ይሁን አይሁን የሚል ዓይነት እንጅ የሥራ አጥነት እና የዋጋ ንረት ላይ ብዙም የፖለቲካ ልሂቃን ሲጨቃጨቁ አይቼ አላውቅም" ባይ ናቸው ተንታኙ።
ለአንድ አገር መረጋጋት እና የምጣኔ ሃብት ዕድገት ወሳኝ ናቸው የሚሏቸው እነዚህ ጉዳዮች ብዙም ያለመነሳታቸው "ዋናው ነገር የተዘነጋ ይመስለኛል" አስብሏቸዋል።

</TEXT>
<TEXT PARTNO="008">

የምርት-አቅርቦት ሰንሰለት ችግር
የምጣኔ ሃብት ፖሊሲ ተንታኙ <COREF ID="22" TYPE="IDENT">አሚን አብደላ </COREF>እንደሚሉት አጠቃላይ የዋጋ ንረት ከጊዜ ወደጊዜ እየጨመረ እንዳለ መረጃዎች ያሳያሉ ይላሉ።
በተሰናበተው 2011 ዓ.ም የሐምሌ ወር የዋጋ ግሽበቱ ከ15 በመቶ በላይ ደርሶ እንደነበረ የሚያስታውሱት <COREF ID="22" TYPE="IDENT">አሚን </COREF>በወርሃ ነሐሴ ደግሞ ይህ ቁጥር ወደ 18 በመቶ ከፍ ብሎ እንደነበርም ይጠቅሳሉ።
ይህም ቁጥር በስድስት ዓመታት ጊዜ ውስጥ የታየው ትልቁ አሃዝ ነው።
ለቁጥሩ ከፍ ማለት የምግብ ዋጋ በተለይም የእህል ሰብል ዋጋ ንረት ምክንያት መሆኑን የስታትስቲክስ መረጃዎች ያመላክታሉ።

በዚህ ረገድ በአንዳንድ ትርፍ አምራች በሆኑ አካባቢዎች የነበረው የፀጥታ ሁኔታ የመጓጓዣ አገልግሎት እንደልብ ያለመገኘት እና ከዚህም ጋር በተያያዘ ምርትን በተፈለገው ደረጃ ማቅረብ ያለመቻል ለችግሩ ምክንያት ሳይሆኑ እንዳልቀሩ ተንታኙ <COREF ID="22" TYPE="IDENT">አሚን </COREF>ያነሳሉ።
እየናረ ያለውን የዋጋ ንረት ለማቃለል ሁለት የመፍትሄ እርምጃዎች ሊወሰዱ ይችላሉ የሚሉት ባለሙያው "አንደኛው በአቅርቦት በኩል ሌላኛው ደግሞ በፍላጎት በኩል ያሉ ናቸው" እንደአሚን ገለፃ።
"ከፍላጎት አንፃር የመንግሥት ወጪ የቀነሰበት ሁኔታ አለ። ያለፉትን ዓመታት ዓይነት እድገት ስለሌለ ምጣኔ ሃብቱ ውስጥ የሚለቀቀው የገንዘብ መጠን ቀነስ ያለ ይመስላል። ይሁንና በአቅርቦት በኩል እምብዛም ለውጥ ያለ አይመስልም" ሲሉ ለቢቢሲ አስረድተዋል <COREF ID="22" TYPE="IDENT">አቶ አሚን</COREF>።
የምርቶች በተገቢው መጠን አለመገኘት ለዋጋ መወደድ በአንዳንድ ሰዎች እንደምክንያት ተደጋግሞ የሚነሳ ሲሆን ባለሙያውም በምርት እና በአቅርቦት መካከል ያለው ሰንሰለት ችግር እንደሚስተዋልበት ይናገራሉ።
"ገበሬው አምርቶ ለምርቱ የሚያገኘው ዋጋ እና ከተማ ላይ መጥቶ የሚሸጥበት ዋጋ በጣም ከፍተኛ ልዩነት አለው። ገበሬው ከአንድ ኪሎ ሙዝ እያገኘ ያለው ገቢ እና አንድ ኪሎ ሙዝ ከተማ ውስጥ እየተሽጠበት ያለው ዋጋ ልዩነት አለው።


ከውጭ የሚመጣ የዋጋ ንረትን ለመቆጣጠር የንግድ ውድድርን ማሳለጥ እንዲሁም የሸማቾችን ጥበቃ ማጠናከር ይገባል የሚሉት ባለሞያው ከውጭ የሚመጡ ምርቶችን የሚያስመጡ ተቋማት እና ግለሰቦች በየተሰማሩበት ዘርፍ ጥቂት መሆናቸው ዋጋው ላይ ከሚገባው በላይ ጫና እንዲፈጠር መንገዱን ይጠርጋል ባይ ናቸው <COREF ID="22" TYPE="IDENT">አቶ አሚን </COREF>።
ከውጭ የሚመጣ የዋጋ ንረት በውጭ ምንዛሬ እጥረት ምከንያትም ሊከሰት ቢችልም በእኛ አገር እየተስተዋለ ያለው እውነታ ግን በውጭ ምንዛሬው እጥረት መጠን ያህል መኖር ከሚገባው በላይ ጭማሪ ነው ሲሉ የዋጋው ጭማሪ አሳሳቢ መሆኑን ይጠቅሳሉ።
ባለሞያው<COREF ID="22" TYPE="IDENT"> አቶ አሚን አብደላ</COREF> ለፖለቲካዊ ጉዳዮች እየተሰጠ ካለው ጋር የሚመጣጠን አትኩሮት የዋጋ ንረትን ለመሳሰሉ ምጣኔ ሃብታዊ ተግዳሮቶች መቸር አለበት ባይ ናቸው።
በዚህ አስተያየታቸው ጋሹም የሚስማማ ይመስላል "ይሄ ሁሉ እየታየ ቸል የሚባለው እስከመቼ እንደሆነ አይገባኝም።"

<COREF ID="25" TYPE="IDENT">በኢትዮጵያ </COREF>የሸቀጦችና የተለያዩ እቃዎች ዋጋ ከወራት ወዲህ እስከዛሬ ታይቶ በማይታወቅ ሁኔታ እጅግ አሻቅቧል።ገደብ የለሹ ንረት ሸማቾችንም ነጋዴዎችንም አማሯል። ዶቼቬለ ያነጋገራቸው ሸማቾች እንደሚሉት ያልጨመረ የምግብ ዋጋ የለም። የተፈላጊዎቹ ምርቶች ዋጋ ጭማሪ እጥፍና ከእጥፍ በላይ ነው። ነጋዴዎች ከፍተኛው የዋጋ ጭማሪ ገበያ አሳጣን ሲሉ ያማርራሉ። የዋጋ ንረቱ በተለይ ዝቀተኛ ገቢ ያለውን የኅብረተሰብ ክፍል በእጅጎ ጎድቷል።የነዳጅ ዋጋ ጭማሪን የተከተለው አዲሱ የትራንስፖርት ታሪፍ ችግሩን ማባባሱን የሚናገሩም አሉ።መንግስት ችግሩን ለመፍታት የተለያዩ የኤኮኖሚ ማሻሻያዎችን እያደረገ መሆኑን ቢናገርም የሸቀጦችን ዋጋ ከመናር ያስቆመው ነገር የለም።‘
የዋጋ ንረትና መፍትሄው| የዛሬው እንወያይ የመነጋገሪያ ርዕስ ነው።በጉዳዩ ላይ የሚወያዩሦስት እንግዶች አሉን እነርሱምዶክተር አጥናፉገብረ መስቀል <COREF ID="14" TYPE="IDENT"><COREF ID="4" TYPE="IDENT">በአዲስ አበባ </COREF>ዩኒቨርስቲ </COREF>የኤኮኖሚክስ መምህር ተመራማሪ ና <COREF ID="7" TYPE="IDENT">የኢትዮጵያ</COREF> የኤኮኖሚ ባለሞያዎች ማኅበር የሥራ አስፈጻሚ ኮሚቴ አባል።አቶ ኦስማን ሸምሱ አምራችና ሸማቾችን የሚያገናኘው የፌደራል የኅብረት ሥራ ኤጀንሲ ዋና ሃላፊ እንዲሁም በኤኮኖሚ ጉዳዮች ላይ ለሚያተኩረው ካፒታል ጋዜጣ የሚሰራው ጋዜጠኛ ሙሉቀን ወንድወሰን ናቸው። <COREF ID="91" TYPE="IDENT">የሶማሌ ክልል መንግሥት </COREF> በክልሉ የምግብ ነክ ዋጋ ንረትን ለመከላከል ልዩ ልዩ ውሳኔዎችን አሳለፈ። <COREF ID="91" TYPE="IDENT">ክልሉ</COREF> ምግብ ነክ ሸቀጦችን የሚያስመጣና የሚያከፋፍል መንግሥታዊ ተቋም ለማቋቋምም ወስኗል። የምጣኔ ሃብት ባለሙያ ግን ሃሳቡን አይደግፉም። በክልሉ በአንድ ሳምንት ውስጥ የታየው ድንገተኛ የዋጋ ጭማሪ የብዙዎች መነጋገሪያ ሆኗል። <COREF ID="91" TYPE="IDENT">የሶማሌ ክልል </COREF>ባለፈው አንድ ሳምንት በክልሉ የምግብ ነክ ሸቀጦች ዋጋ ከፍተኛ ጭማሪ መታየቱን ተከትሎ የዋጋ ንረቱን ለማረጋጋት ይጠቅማል ያላቸውን ውሳኔዎች ማሳለፉን አስታወቀ። የክልሉ የንግድና ኢንዱስትሪ ቢሮ ኃላፊ አቶ በሽር ሻፊ ክልሉ 4 አንኳር ውሳኔዎችን እንዳሳለፈ ነው ያስታወቁት።
<COREF ID="91" TYPE="IDENT">የክልሉ </COREF>ምግብ ነክ ሸቀጦች በዋናነት ድንበር ተሻግሮ ካሉ ጎረቤት ሃገሮች የሚገዙ መሆናቸው የገለጹት አቶ በሺር ይህም በባንኮች በበቂ ሁኔታ እየቀረበ አይደለም ያሉትን የውጭ ምንዛሪ ክፍተት ለመድፈን በጥቁር ገበያ የዶላር አቅርቦት ላይ ጥገኛ እንደሆነና ለዚህም ባንኮችንና ሌሎች የገንዘብ ዝውውርና ምንዛሪ ተዋናዮች ላይ ቁጥጥር ማድረግን እንደ አንድ እርምጃ መወሰዱን ነው የሚናገሩት።
በዚህም በጥቁር ገበያው በአንድ ሳምንት ከ10 ብር በላይ ጭማሪ ያሳየው የዶላር ምንዛሪ ወደቀድሞው መመለስ መጀመሩን አቶ በሽር ተናግረዋል።

</TEXT>
<TEXT PARTNO="009">

<COREF ID="4" TYPE="IDENT">አዲስ አበባ </COREF>ነሐሴ 18 2013 (ኤፍ ቢ ሲ) በአሁኑ ወቅት በኢትዮጵያ እየተስተዋለ የሚገኘው የዋጋ ንረት ፖለቲካዊ ጉልበትን ለማግኘት የሚደረግ ሙከራና በቀጥታም ይሁን በተዘዋዋሪ የኢኮኖሚ ጦርነት በመክፈት ሀገርን የማዳከም ስልት እንደሆነ የምጣኔ ሃብት ምሁሩ ዶክተር ተሾመ አዱኛ ገለፁ፡፡
ዶክተር ተሾመ÷ የዋጋ ንረት የፍላጎትና ዋጋ አለመመጣጠን በቂ መረጃና በቂ አቅርቦት አለመኖርና የማምረቻ ዋጋ መጨመር የሚያስከትለው የዋጋ ጭማሪ እንደሆነ አመላክተዋል፡፡
በኛ ሀገር እየሆነ ያለው ግን ከዚህ በተለየ መልኩ ኢኮኖሚውን አደጋ ውስጥ የመክተት አሻጥር ነው ብለዋል።
አሁን የሚስተዋለው የዋጋ ንረትም ከገበያው ፍላጎት ጋር የማይገናኝ እንደሆነ ጠቁመው መንግሥት ሙሉ አቅሙን ተጠቅሞ ክትትል በማድረግ እርምጃ መውሰድ እንዳለበት ማሳሰባቸውን ከንግድና ኢንደስትሪ ሚኒስቴር ያገኘነው መረጃ ያመላክታል፡፡

<COREF ID="4" TYPE="IDENT">አዲስ አበባ </COREF>ወይም ባጭሩ አዲስ ተብላ የተሠየመችው  ጣይቱ 14 ቀን1879 ዓ.ም. ፍልውሃ ፊን-ፊን  ወደሚልበት መስክ ወርደው ሳሉ ከዚህ በፊት አይተዋት የማያውቋት አንዲት ልዩ አበባ አይተ ስለማረከቻቸው ቦታውን <COREF ID="4" TYPE="IDENT">አዲስ አበባ! አሉ ይባላል። <COREF ID="4" TYPE="IDENT">አዲስ አበባ</COREF> ከተማ ስትሆን በተጨማሪ ሕብረትመቀመጫ እንዲሁም የብዙ  መንግሥታት ድርጅት ቅርንጫፎችና ሌሎችም የዓለም የዲፕሎማቲክ (የሰላማዊ ግንኙነት) ልዑካን መሰብሰቢያ ከተማ ናት። ራስ-ገዝ አስተዳደር ስላላት የከተማና የክልል ማዕረግ ይዛ ትገኛለች። አብዛኞቹን የሀገሩ ቋንቋዎች የሚናገሩ ክርስቲያኖች እና ሙስሊሞች የሚኖሩባት ከተማ ናት። ከባሕር ጠለል በ2500 ሜትር ከፍታ ላይ የምትገኘው ከተማ በግምት 2,757,729 በላይ ሕዝብ የሚኖርባት በመሆኗ የሀገሪቱ አንደኛ ትልቅ ከተማ ናት።
ከተማዋ እቴጌ ጣይቱ በመረጡት ቦታ ማለትም በፍል ውሐ አካባቢ ላይ በባላቸው በዳግማዊ ምኒልክበ1878ዓ.ም. ተቆረቆረች። የሕዝቧ ብዛት በያመቱ ስምንት በመቶ እየጨመረ አሁን አምስት ሚሊዮን እንደሚደርስ ይገመታል።
ከእንጦጦጋራ ግርጌ ያለችው መዲና <COREF ID="14" TYPE="IDENT"><COREF ID="4" TYPE="IDENT">የአዲስ አበባ</COREF> ዩኒቨርሲቲ </COREF>መገኛ ሆናለች። ይህም በመስራቹ የቀድሞው ንጉሠ-ነገሥት ስም ኃይለ ሥላሴ ዩኒቨርሲቲ ይባል ነበር።

አጼ ምኒልክ የሸዋንጉስ ሲሆኑ ደብረ በደቡብ ዘመቻ ጊዜ ጠቃሚ ሆኖ ስላገኙት እዚያ ጥንታዊ የመንደር ፍርስራሽ አይተው አንድ ያልተጨረሰ ውቅር ድንጋይ ቤተክርስቲያን ደግሞ በዚያ ጎበኙ። ይህ ቤተክርስቲያን ከግራኝ አሕመድ በፊት እንደ ቆመ አስረዳ።
ሚስታቸው እቴጌ ጣይቱ ቤተክርስቲያን በእንጦጦ ላይ በጀመሩበት ወቅት የምኒሊክ ዝንባሌ ወደእዚህ ስፍራ በተለይ ተሳበ ሁለተኛም ቤተክርስቲያን ባቅራቢያው ሠሩ። ነገር ግን ማገዶም ሆነ ውኃ በማጣት አካባቢው መንደር ለመመሥረት አይመችም ነበር ስለዚህ መስፈሪያው በውኑ የጀመረበት ከተራራው ትንሽ ወደ ደቡብ በሚገኘው ሸለቆ ውስጥ በ1878 ነበረ። በመጀመርያ ጣይቱ ፍልወሃ ምንጭ አጠገብ ለራሳቸው ቤት ሠሩ። ይህ ምንጭ ለቦታውኦሮሞሕዝብፍንፍኔትብሎ ታወቀ እዚህም እርሳቸውና የሸዋ ቤተመንግስት ወገን መታጠብ ይወዱ ነበር። ከእዚያ በኋላ ሌሎች መኳንንቶች ከነቤተሰቦቻቸው አቅራቢያውን ሠፈሩ ምኒልክም የሚስታቸውን ቤት ቤተመንግሥት እንዲሆን አስፋፉትና እስከ ዛሬ ድረስ ቤተ መንግሥት ሆኖ ቆይቷል። ምኒልክ <COREF ID="7" TYPE="IDENT">የኢትዮጵያ</COREF> ንጉሰ ነገሥት በሆነበት ወቅት <COREF ID="4" TYPE="IDENT">አዲስ አበባ</COREF> የኢትዮጵያ ዋና ከተማ ሆነች። ከእዚያ ጀምሮ ከተማዋ ዘልላ አደገች። ዛሬም በየመንገዱ ላይ ብዙባሕር ዛፎችየሚታዩበት ምክንያት አፄ ምኒልክ ስላስተከሏቸው ነው።
በ1928ዓ.ም. በጦርነት ጊዜ የፋሺስቶች ሠራዊት ከተማዋን ወርረው ዋና ከተማቸውም አደረጉዋት እስከ1931ድረስ የኢጣልያ ምስራቅ አፍሪቃአገረ ገዥ ነበረባት። የኢጣልያሠራዊት በኢትዮጵያውያን አርበኞች ተደናቅፎ በእንግሊዝጭፍሮች ዕርዳታ በታላቅ ከተሸነፈ በኋላ ዓፄ ኃይለ ሥላሴ በግንቦት1933ወደ <COREF ID="4" TYPE="IDENT">አዲስ አበባ </COREF>ተመለሱ ይህም ቀን ከወጡ ልክ ከ5 አመቶች በኋላ ነበር። ወዲያው ከተማይቱ እንደገና ዋና ከተማቸው እንድትሆን መሠረታዊ ሥራ ጀመሩ።
በግንቦት 17ቀን1955ዓ.ም.የአፍሪቃ አንድነት ድርጅት አስመሠረቱ የድርጅቱም ጠቅላይ መስሪያ ቤት <COREF ID="4" TYPE="IDENT">በአዲስ አበባ </COREF>እንዲቆይ በመጋበዛቸው ሆነ። ይህ ድርጅት በ1994ተፈትቶ በአፍሪካ ኅብረትተተካ ጠቅላይ መሥሪያ ቤቱ ደግሞ<COREF ID="4" TYPE="IDENT"> በአዲስ አበባ</COREF> አለው።የተባበሩት መንግሥታትምጣኔ ሀብትጉባኤ ለአፍሪቃ  ደግሞ ጠቅላይ መሥሪያ ቤት ባዲስ አበባ አለው። በ1957ዓ.ም. <COREF ID="4" TYPE="IDENT">አዲስ አበባ </COREF>ለኦርቶዶክስ ተዋሕዶ አብያተ ክርስቲያንስብሰባ ሥፍራው ነበረች።

<COREF ID="18" TYPE="IDENT">ኃይሌ ገብረሥላሴ</COREF> በሚያዝያ  በአሰላ ከተማ አርሲ ክፍለ ሀገር ተወለደ።  <COREF ID="18" TYPE="IDENT">ኃይሌ ገብረ ሥላሴ</COREF> አቻ ያልተገኘለት ድንቅ  የረጅም ርቀት ኢትዮጵያዊ  ሯጭ ነው።  <COREF ID="18" TYPE="IDENT">ኃይሌ </COREF> በሩጫ ዘመኑ በ 10ሺህ  በ5 ሺህ  በግማሽ  ማራቶን  በማራቶንና  እንዲሁም በሌሎቹ  የሩጫ  ዓይነቶች  ከ11  በላይ  የዓለም  ክብረ-ወሰን  ሰብሯል።  <COREF ID="18" TYPE="IDENT">ኃይሌ </COREF>  በሩጫ  ችሎታው  ጠንካራ  የሆነበት  ምናልባትም  ከመንደሩ  ከባሕር  ጠለል  በላይ  ከፍታ  ነው ተብሎ  ቢታመንም የተፈጥሮ  ጥንካሬው  ዓለምን  ያስደነቀ  ብርቅዬ  ኢትዮጵያዊ  ነው። <COREF ID="18" TYPE="IDENT">ኃይሌ  </COREF>2  ጊዜ  የኦሊምፒክ  ወርቅ  ሜዳሊያ  ተሸላሚ  ከመሆኑም  በላይ  በ23ዓመት  ዕድሜው  2  ሰዓት  ከ4  ደቂቃ  በሆነ  ጊዜ  በመግባት  የዓለምን  ማራቶን  ክብረ-ወሰን  ሊሰብር  ችሏል።  <COREF ID="18" TYPE="IDENT">ኃይሌ  ገብረ  ሥላሴ </COREF> እስካሁን  ድረስ  26  የዓለም  ክብረ-ወሰኖችን  ሰብሯል።  <COREF ID="18" TYPE="IDENT">ሯጭ  ኃይሌ  ገብረ  ሥላሴ</COREF>  በሲድኒ እና  በአትላንታ ኦሊምፒኮች  በ10 ሺህ  ሜትር  ሩጫዎች  ወርቅ  አስመዝግቧል።
በ1992ዓ.ም. "ኤንዱራንስ  የተባለ  ስለ  እራሱ  የእሩጫ  ድል  ፊልም  ተሠርቷል።
እ.ኤ.አ ህዳር  2021  <COREF ID="18" TYPE="IDENT">ኃይሌ ገብረስላሴ </COREF>  ከትግራይ  አማፂያን  ጋር በ ጦርነት  ግንባር  ላይ  ነው።

"እናንተ ባትመርጡኝ እንኳን አካባቢው ከዳስ ትምህርት ቤቶች ሙሉ በሙሉ እስኪወጣ አምባሳደራችሁ ሆኜ እሰራለሁ፡፡" <COREF ID="18" TYPE="IDENT">አትሌት ሻለቃ ኃይሌ ገብረ ስላሴ
ገንዘብህን ብቻ ልከህ ትምህርት ቤቱን ማሰራት እንደምትችል ብናውቅም መምጣትህ ብቻ ለዋግ ህዝብ ዜና ነው፡፡ የሰቆጣ ከተማ ነዋሪዎች፡፡
<COREF ID="18" TYPE="IDENT">አትሌት ሻለቃ ኃይሌ ገብረ ስላሴ ሰቆጣ ገብቷል የሚያስገነባውን ትምህርት ቤት የመሠረት ድንጋይም ዛሬ አስቀምጧል።
በዓለም የአትሌቲክስ ውድድሮች እያሸነፈ ሰንደቁን ከፍ አድርጎ ኢትዮጵያውያንን የደስታ እንባ ያራጨ በደስታ ያስፈነደቀ፡፡ የሌላ ፕላኔት ፍጡር እስከመባል የደረሰ፡፡ ማሸነፉ ሳይሆን መሸነፉ ለዓለም ጆሮ ዜና ይሆን ዘንድ የተናፈቀለት፡፡ ከማሸነፉ በፊት የማይናገር፡፡ በውድድር ላይ በቡጢ ተነርቶ ሁሉ በፍቅር ያቀፈ የተግባር ሰው፡፡ ኢትዮጵያን በዓለም መድረኮች ከፍ አድርገው ካሳዩዋት ኢትዮጵያውያን መካከል ተጠቃሽ ነው <COREF ID="18" TYPE="IDENT">አትሌት ሻለቃ ኃይሌ ገብረ ስላሴ።
የሁለት ጊዜ የ10 ሺህ ሜትር የኦሎምፒክ ውድድር እና የአራት ጊዜ የርቀቱ የዓለም ሻምፒዮን አሸናፊም ነው፡፡ ከ1 ሺህ 500 ሜትር እስከ ማራቶን ከስቶትጋርት እስከ አትላንታ ከሲድኒ እስከ ዙሪክ ከሎንዶን እስከ አቴንስ ከቤጂንግ እስከ በርሊን እያቀያየረ አሸንፎ ያላጠለቀው ሜዳሊያ ያልበጠሰው ሪቫን ያልሰባበረው ክብረ ወሰን እና ያላሻሻለው ሰዓት የለም፡፡ 27 ጊዜ በአትሌቲክሱ ዓለም ክብረ ወሰኖችን በመሰባበር ዓለምን ያስደመመው <COREF ID="18" TYPE="IDENT">አትሌት ሻለቃ ኃይሌ ገብረ ስላሴ፡፡
አሁን ደግሞ በሌላ የህዝብ ፍቅር እና እምባ ታጅቦ በዋግ ሹሞች መናገሻ ሰቆጣ ትናንት ማምሻውን ገብቷል፡፡ ተማሪዎች<COREF ID="18" TYPE="IDENT"> ኃይሌ ኃይሌ </COREF>እያሉ የከተማዋን መንገዶች በፍቅር ዞሩ፡፡ ወጣቶች በአካባቢው የባህል ልብስ ተውበው በጀግና አቀባበል ተቀበሉት፡፡
የአባቶች ምርቃት የኦሎፒክ መልስ ትዝታውን ቀሰቀሱት እና አይኖቹ እምባ አቀረሩ፡፡ <COREF ID="18" TYPE="IDENT"> ኃይሌ </COREF>ትናንት ማምሻውን ሰቆጣ ከተማ ሲገባ ልዩ አቀባበል እና ስጦታዎች ተበረከቱለት እና ብዙ መናገርን በማይሻው አንደበቱ ይህችን ብቻ ተናገረ እናንተ ባትመርጡኝ እንኳን አካባቢው ከዳስ ትምህርት ቤቶች ሙሉ በሙሉ እስኪወጣ አምባሳደራችሁ ሆኜ እሰራለሁ፡፡ ተባብረን ያሁኑን ታሪክ በመቀየር ወደ ቀደመ ዝናችን መመለስ ይቻላል ስለዚህ ሁላችሁም በየድርሻችሁ የተግባር ሰው ሁኑ፡፡
አክብረኸን ስለመጣህ ድምፃችንን ስለሰማህ እና ዛሬም እንደ ትናንቱ አርአያችን ስለሆንክ እናመሰግንሃለን ያሉት ዋጎች ቀጥለውም እንዲህ አሉ ገንዘብህን ብቻ ልከህ ትምህርት ቤቱን ማሰራት እንደምትችል ብናውቅም መምጣትህ ብቻ ለዋግ ህዝብ ዜና ነው፡፡
<COREF ID="18" TYPE="IDENT">አትሌት ሻለቃ ኃይሌ ገብረ ስላሴ</COREF> ዛሬ ከሰቆጣ 45 ኪሎ ሜትር ርቀት አካባቢ በምትገኘው የፃግብጅ ወረዳ በገልኩ አንደኛ ደረጃ የዳስ ትምህርት ቤት በመገኘት ትምህርት ቤቷን ደረጃዋን ጠብቆ ለመገንባት የመሰረት ድንጋይ ያስቀምጣል ተብሎ ይጠበቃል፡፡
ትምህርት ቤቱን በቶሎ አስገንብቶ ለቀጣዩ የትምህርት ዘመን ለማድረስ <COREF ID="18" TYPE="IDENT">ኃይሌ</COREF> ቃል መግባቱ ይታወሳል።
በዋግ ኽምራ ብሔረሰብ አስተዳደር ስድስት መደበኛ ትምህርት ቤቶች የዳስ ናቸው፡፡ በብሄረሰብ አስተዳደሩ በተለያዩ አከባቢዎች ደግሞ 324 የዳስ ክፍሎች ይገኛሉ፡፡ በሳተላይት ትምህርት ቤቶችም 550 የዳስ መማርያ ክፍሎች እንደሚገኙ የብሔረሰብ አስተዳደሩን ትምህርት መምሪያ ዋቢ አድርገን መዘገባችን ይታወሳል፡፡

</TEXT>
<TEXT PARTNO="010">

የአድዋ ድል <COREF ID="7" TYPE="IDENT">የኢትዮጵያ</COREF> ብሔራዊ ክብር ማኅተም የጥቁር ህዝቦች የነፃነት ተጋድሎ ቀንዲል ነው፡፡ የመላው ዓለም ተፈጥሮአዊ ግብር እና ሰብአዊ ክብር የታደሠው በእውነትና በፍትህ ህልውናና ምልዓት ላይ የተሰካ ትልቅ ጥርስ የተነቀለው  በአድዋ የታላቅ ህዝቦች ታላቅ ድል ነው፡፡
<COREF ID="4" TYPE="IDENT">ከአዲስ አበባ <COREF ID="4" TYPE="IDENT">ወደ ሰሜን <COREF ID="7" TYPE="IDENT">ኢትዮጵያ</COREF> ስንሄድ 1066 ኪሎ ሜትር ርቀት ላይ ታላቁ ጦርነት የተደረገበትና ታላቁ ድል የተገኘበት ሥፍራ
<COREF ID="70" TYPE="IDENT"> አድዋ </COREF> ከተማና የከተማው ግድም ገመገሞች ይገኛሉ፡፡ በኢትዮጵያውያን አቡሻኽር የካቲት 23 ቀን 1888 ዓ.ም ወይም በአውሮጳውያን የዘመን አቆጣጠር የካቲት መጨረሻ እና መጋቢትመጀመሪያ ላይ 1896. ለጦርነቱ መነሻ የሆነው ውል የተፈፀመው በዚሁ ዘመን <COREF ID="4" TYPE="IDENT">ከአዲስ አበባ <COREF ID="4" TYPE="IDENT">በስተሰሜን 468 ኪሎ ሜትር ርቀት ግድም ከውጫሌ ከተማ ግርጌ ከአምባሰል ተራራ ሥር ወሎ ውስጥ ንጉሥ ይስማ እየተባለ በሚጠራ ሥፍራ ነው፡፡
ሸልዶ ተራራ ወይም (ሶሎዳ ተራራ) ማርያም ሸዊቶ አዲ ተቡን ረቢ አርእየኒ (እግዚሃር አሳየኝ)… በመሠኘት የሚታወቁት እነዚህ ገመገሞችና ተራራማ ሥፍራዎች ዋነኞቹ የጦር ግንባሮች ናቸው፡፡ በመቶ ሺህ የሚሠላ የኢትዮጵያ ገበሬ ሠራዊት ከአንድ ቀን ባልበለጠ ጊዜ ውስጥ የአውሮጳ ቅኝ ገዢ ወራሪዎችን ድባቅ ከመታና ረግጦ ካስወጣ በኋላ ከምሽቱ አራት ሰዓት ግድም (የካቲት 23 ቀን) እንዳማርያም ላይ ተሰባስቦ በአንድ እግሩ ቆሞ ቀኙን (ድሉን) ለሰጠው አምላክ ምሥጋና አቅርቧል፡፡ አባት ሆይ ንቀውን የመጡ የአገራችንን ድንበርና ልዕልና የደፈሩ የአውሮጳ ኮሎኒያሊስት ወራሪዎችን እንድናሸንፍ (ድል እንድናደርግ) ስለረዳኸን እናመሰግንሃለን ...
ሃያ ዘጠኝ ሺህ ፈረሰኞችን ጨምሮ ከመቶ ሺህ እስከ መቶ ሃያ ሺህ የሚገመት አንድ ሺህ ኪሎ ሜትር በባዶ እግሩ የተጓዘ <COREF ID="7" TYPE="IDENT">የኢትዮጵያ</COREF> የገበሬ ሠራዊት በወታደራዊ አካዳሚ የሠለጠነውን የአውሮጳ ወራሪ ጦር የካቲት 23 ማለዳ አሥራ አንድ ሰዓት ግድም ገጥሞ ከረፋዱ አራት ሰዓት ላይ ማሸነፉን አረጋግጧል ይለናል የታሪክ ተመራማሪው ጆርጅ በርክሌይ የአድዋ ጦርነትና <COREF ID="87" TYPE="IDENT">ዳግማዊ አፄ ምኒሊክ  </COREF>በተሰኘና ዳኘው ኃይለሥላሴ ወደ አማርኛ በተረጐሙት መጽሐፉ ላይ፡፡  <COREF ID="7" TYPE="IDENT">የኢትዮጵያ</COREF> ገበሬ ሠራዊት ፈረሱ ላይ ሆኖ የጋሻውን እምብርት መሬት ላይ እያጠቀሰ ጐራዴውን አየር ውስጥ እየቀዘፈ ባበደ መንፈስ (በተቆጣና በቆረጠ መንፈሥ) በጀግንነት ተዋግቷል፡፡
ጦርነቱ በተጀመረ ከአምስት ሰዓት ባልበለጠ ጊዜ ውስጥ ሃምሣ ስድስቱም የኢጣሊያ መድፎች ሙሉ ለሙሉ ተማርከዋል የቅኝ ገዢውን ወራሪ ሠራዊት ከመሩት ጀኔራሎች ጄኔራል አልቤርቶኒ ሲማረክ የሠራዊቱ ዋና አዛዥ ጄኔራል ባራቴሪ ከጥቂት አጃቢዎቹና በሽንፈት ከተበታተኑ የኢጣሊያ ወታደሮች ጋር ሸሽቷል፡፡
በዚህ ድብልቅልቅ ያለ ውጊያ ከሃምሣ ስድስቱ የኢጣሊያ መድፎች በተጨማሪ ብዙ ሺህ ቀላልና ከባድ መትረየሶች እንዲሁም የነፍስ ወከፍ ጠመንጃዎች በአሥር ሺሆችና በመቶ ሺዎች ከሚቆጠሩ መሰል ጥይቶቻቸው ጋር ተማርከዋል፡፡ በአጠቃላይ ምርኮው ወደ <COREF ID="4" TYPE="IDENT">አዲስ አበባ<COREF ID="4" TYPE="IDENT"> የተጓጓዘው በአምስት መቶ አጋሰሶች ተጭኖ ነው፡፡
በማግስቱ የካቲት 24 ቀን 1888 ዓ.ም ከጠዋቱ አራት ሰዓት ላይ የኢጣሊያ ምርኮኞች በምኒሊክ ድንኳን ፊት ሲያልፉ የኢትዮጵያ ጀግና የገበሬ ሠራዊት እየፎከረ እየሸለለ አሳልፉዋቸዋል፡፡ ጄኔራል አልቤርቶኒ በምርኮኛነት <COREF ID="7" TYPE="IDENT">ኢትዮጵያ </COREF>ውስጥ ቆይቶ አገሩ ከተመለሰ በኋላ በፃፈው መጽሐፍ ላይ ከሚፎክሩት ጥቁር የነፃነት ተዋጊዎች መሃከል አንዱ እንደ እኛው ነጭ አውሮጳዊ ነው ብሎአል፡፡ ይህ ሰው ከፈረንሣይ አገር ወደ <COREF ID="7" TYPE="IDENT">ኢትዮጵያ</COREF> ለጦር መሣሪያ ጥገና የመጣ ካፒቴን ኦርዲናንስ ሲሆን አሁን ጊዜው የጦርነት ስለሆነ ወደ አገርህ ተመለስ ቢባል ቢሠራ አሻፈረኝ ብሎ ከእኛ ጋር <COREF ID="70" TYPE="IDENT">አድዋ </COREF> ድረስ የዘመተ ነው፡፡
<COREF ID="7" TYPE="IDENT">ኢትዮጵያ</COREF> በአድዋ ጦርነት ላይ ከተዋጋችባቸው የጦር መሣሪያዎች ሠማንያ ሺህ የሚሆኑት አሮጌ ጠመንጃዎች የተገዙት ከፈረንሳይ አገር በምሥጢር ነው፡፡ ጠመንጃዎቹን ገዝተው ወደ <COREF ID="7" TYPE="IDENT">ኢትዮጵያ </COREF>ያስገቡት ለመጀመሪያ ጊዜ መኪና ወደ<COREF ID="7" TYPE="IDENT"> ኢትዮጵያ </COREF>ያስገቡት በሥጋ በደምና በትውልድ አርመናዊ በነፍስና በመንፈስ በዜግነትና በልብ ፍቅር ኢትዮጵያዊ የሆኑት የኢትዮጵያ የልብ ወዳጅ ሰርኪስ ቴሪዝያን ናቸው፡፡
አሁን በመዲናችን የሚገኘው የአርሾ ላቦራቶሪ ባለቤትና በዓለም ላይ ኢትዮጵያን የመሰለ ውብ አገር የለም ያሉኝ ዶክተር አርሻቪር ቴሪዝያን <COREF ID="7" TYPE="IDENT">ኢትዮጵያ </COREF>ውስጥ አርመናዊ ትውልድ ኖሮት ኢትዮጵያዊ  ዜግነት የሌለው (ኢትዮጵያዊ ያልሆነ) አርመን ያለመኖሩን ያጫወቱኝ ከአሥራ አምስት ዓመታት በፊት ነው፡፡ የሠማንያ ሺህ ጠመንጃዎቹን አገዛዝ ሁናቴ የሚያውቁት ደግሞ ከአርሾ ቀደም የሚሉትና ከአሥራ ስድስት ዓመታት በፊት ለሪፖርተር ጋዜጣ ይሄንኑ በአንደበታቸው የገለፁት አቬዲስ ቴሪዝያን ናቸው፡፡ ሠርኪስ ቴሪዝያን ጠመንጃዎቹን ከገዙ በኋላ ወደ <COREF ID="7" TYPE="IDENT">ኢትዮጵያ </COREF>ያስገቡት በጅቡቲ በኩል ነፋስ ባህሩን ሲያነሳና እንደ ግድግዳ ሲያቆም በዚያ ተፈጥሮአዊ ክንውን በመጠቀም ደብቀውና ሸሽገው ነው፡፡
የአድዋ ድል ለመጀመሪያ ጊዜ የተከበረው በሠባተኛ ዓመቱ በ1895 ዓ.ም (እ.ኤ.አ በ1903) ከአንድ መቶ ዘጠኝ ዓመታት በፊት አሁን ጊዮርጊስ ቤተክርስቲያን ያለበት ሥፍራ ምኒሊክ አደባባይ ነው፡፡ በክብረ በዓሉ (በድል በዓሉ) ላይ ዲፕሎማቶችና የውጪ አገር መንግሥታት ተወካዮች አርበኞች የመንግስት ባለሥልጣኖች ብዙ ሺህ ፈረሰኞችና ሥፍር ቁጥር (ወፈ ሠማይ የሆኑ) ኢትዮጵያውያን ከሊቅ እስከ ደቂቅ መገኘታቸውን ከፈረሰኞቹ ብዛት የተነሳ ፀሐይ በአቧራ እስከመጋረድ መድረሷን ጳውሎስ ኞኞ የኢጣሊያና የኢትዮጵያ ጦርነት በተሰኘ መጽሐፉ ላይ ጽፎአል፡፡ እንዲሁም ተክለፃዲቅ መኩሪያን የመሳሰሉ ኢትዮጵያውያን የታሪክ ተመራማሪዎችና የውጪ አገር ዜግነት ያላቸው ፀሐፍትና ተመራማሪዎች በተለያዩ መፃሕፍቶቻቸው ይሄንን አሣምረው ጽፈውታል፡፡
ታላቁ የጥቁር ህዝቦች ድል (የአድዋ ድል) በመላው ዓለም ፖለቲካ ላይ ከፍተኛና ዋነኛ ለውጦች አምጥቶአል፡፡ የእንግሊዝ ጋዜጦች በአድዋ ድል ማግስት የዓለም ታሪክ ተገለበጠ ታላቅ የትውልድ ኃይል በአፍሪቃ ተቀሰቀሰ … ብለው ፃፉ፡፡ በኢንሳይክሎፒዲያ ብሪታኒካ፡- ዘመናዊት ኢትዮጵያን የፈጠረ የተባሉት<COREF ID="87" TYPE="IDENT"> ዳግማዊ ዓፄ ምኒሊክ  </COREF>በሌሉበት (እርሳቸው በአካል ባልተገኙበት የነፃነት ተጋድሎ መሪዎች ጉባኤ) የአፍሪቃና የመላው ዓለም ጥቁር ህዝቦች የነፃነት ተጋድሎ መሪ ተደርገው ተመረጡ፡፡
ጦርነቱ ከመደረጉ በፊት እ.ኤ.አ በ1880ዎቹ መጀመሪያ ጀርመን አገር በርሊን ከተማ ላይ በተደረገው የአውሮጳ ቅኝ ገዢ (ኮሎኒያሊስት) መንግስታት ሥልጣናትና ልሂቃን የጦር ጄኔራሎችና ሊቃውንት ስብሰባ ላይ ጥቁር ትልቅ ትል ነው ቅንቡርስ ነው እንጂ ነፍስ ያለው ሰው አይደለም ብለው የነበሩ አፈሩ እውነትና ፍትህ ኢትዮጵያና አፍሪቃ ከበሩ፡፡ ከሲግመንድ ፍሮይድ የሳይኮ አናላይሲስ ጥናትና ምርምር በፊት፡- ጥቁር ህዝብ ትልቅ ትል ላይሆን ነፍስ ያለው ሰው ከሰውም ሰው ጀግና መሆኑን በተጨባጭ ያስመሰከረ የኢትዮጵያ ገበሬ ሠራዊት ነው፡፡
ከፈረንጅ የአውሮጳ መንግሥታት ሩሲያና ፈረንሳይ የአድዋን ድል ከልብ ደገፉ፡፡ ጀኔራል ባራቴሪ በአገሩ በኢጣሊያ ጦር ፍርድ ቤት ቀርቦ ማዕረጉ ተገፈፈ፡፡ የአገሪቱ ጠቅላይ ሚኒስትር ሲኞር ክሪስፒ በፈቃዳቸው ሥልጣናቸውን ለቀቁ፡፡
የኢጣሊያዊው ንጉሥ አማኑኤል ኡምቤርቶ የልደት ቀን የሀዘን ቀን እንዲሆን ተወሰነ፡፡ ሮማ (ሮም)ን ፍሎሬንስን ሚላኖ (ሚላን)ን ቬነስን…የመሳሰሉ የኢጣሊያ ከተሞች <COREF ID="87" TYPE="IDENT">ምኒሊክ  </COREF>ለዘላለም ይኑር በሚሉ የተቆጡ አውሮጳውያን ትዕይንተ ህዝብ አድራጊዎች ተጥለቀለቁ፡፡ ኢትዮጵያ በአድዋ ጦርነት ወቅት በዋናው የጦር ግንባር ገጥማ በፍልሚያ ድል ማድረግ ብቻ ሳይሆን በአጠቃላይ በአራት መስክ ሠለጠነች በምትባለው አውሮጳዊት አገር ኢጣሊያ ላይ ድል ተቀዳጅታለች፡፡ ይኸውም፡- በጦርነት እና በወታደራዊ መረጃ በዲፕሎማሲና በፖለቲካ ጥበብ ነው፡፡
በፖለቲካ ጥበብ በኢጣሊያ ቅኝ ገዢ ብልጣብልጥ የመንግሥት ሥልጣን ላይ ድል የተቀዳጀችው ገና ጦርነቱ ሳይጀመር ለጦርነቱ መጀመር መነሻ የሆነው የውጫሌ ውል በተደረገበት ሥፍራ ነው፡፡
የውጫሌ ውል አንቀጽ አሥራ ሰባት የጣሊያንኛው <COREF ID="7" TYPE="IDENT">ኢትዮጵያ </COREF>ከአውሮጳ መንግሥታት ጋር ማድረግ የምትፈልገውን ግንኙነት በኢጣሊያ መንግስት በኩል ማድረግ አለባት ሲል አማርኛው ደግሞ <COREF ID="7" TYPE="IDENT">ኢትዮጵያ</COREF> ከአውሮጳ መንግሥታት ጋር ማድረግ የምትፈልገውን ግንኙነት በኢጣሊያ መንግሥት በኩል ማድረግ ትችላለች ይላል፡፡
የአማርኛው <COREF ID="7" TYPE="IDENT">የኢትዮጵያን</COREF> ሉአላዊነትና ልዕልና ያከብራል የጣሊያንኛው የኢትዮጵያን ሉአላዊነትና ልዕልና መድፈር ብቻ ሳይሆን ብሔራዊ ክብሯንና ጥቅሟን ይነካል፡፡ ይሄን የተገነዘቡት የኢትዮጵያ መሪዎች የውሉ አንቀጽ አሥራ ሰባት የጣሊያንኛ ትርጓሜ የኢትዮጵያን ክብርና ጥቅም በማይነካና ሉአላዊነቷን በሚያከብር መልኩ እንዲስተካከል በተደጋጋሚ ወተወቱ፡፡ መወትወቱ ውጤት ሳያመጣ ቢቀር<COREF ID="87" TYPE="IDENT"> ምኒሊክ  </COREF> መዘግየት አደገኛ ነው ጣይቱ አሉ ስለዚህ ጉዞ ወደ ወሳኙ ጦርነት (ማድረግ) የግድ ነበር፡፡
የኢትዮጵያን አገራዊ ክብርና ጥቅም ህልውናና ልዕልና ሲሆን ሲሆን በውድ ካልሆነ ደግሞ ሳይወድ በግድ ማስከበርና ማስጠበቅ የአንድ አገር መንግሥት ዋነኛ ግዴታና ኃላፊነት ነው፡፡
ስለዚህ አባቶቻችን (የጥንት ወላጆቻችን) ውትወታቸው አልሰማ ቢል ጦር እንግጠም አሉ፡፡
ይሄ የፖለቲካ ጥበብ ብልጫ ወይም ድል ነው፡፡
በወታደራዊ መረጃ ብልጫ የኢንቲጮ ተወላጅ በሆኑት ባሻዬ አውአሎም ሀረጐት አማካይነት <COREF ID="7" TYPE="IDENT">ኢትዮጵያ </COREF>ሠለጠነ የተባለውን የአውሮጳ ኃይል አሸንፋ ጣሊያኖች ባልፈለጉት ቦታና ባልመረጡት ጊዜ ወደ ጦርነት እንዲገቡ አድርጋለች፡፡
በወታደራዊ ሣይንስ  አገባብ ለጦርነት የተንቀሳቀሰ አንድ ሠራዊት ወዲያውኑ ወደ ጦር ግንባር መግባት አለበት፡- ይሄ አንድ ነጥብ ነው፡፡ ሌላው ነጥብ አንድ ለግዳጅ የተንቀሣቀሠ ሠራዊት ለመሰናዶም ሆነ ለመከላከል ውጊያ በአንድ የመከላከያ ወረዳ ከሠፈረ በዚያ መከላከያ ወረዳ ከስድስት ወራት በላይ መቆየት የለበትም፡፡ በአንድ ቦታ ላይ ከስድስት ወራት በላይ ከቆየ ሊደርስ የሚችል የወታደራዊ ሥነልቦና ጉዳት አለ፡፡ የመሸገበትን የመከላከያ ወረዳ እየተለመማመደ ሲሄድ ስለሚዘናጋና የውጊያ ስሜቱ እየቀነሰ (እየቀዘቀዘ) ስለሚመጣ ጉዳት አለው፡፡ ከሎጂስቲክ አኳያ የውጊያ ዝግጁነቱም አደጋ ላይ ስለሚወድቅ (በሌላ አነጋገር ስንቅ እየጨረሰ ስለሚሄድ) በነዚህ ምክንያቶች በአፋጣኝ ወደ ጦርነት መግባት ለሠራዊቱ ድል አድራጊነት ትልቅ ጥቅም አለው፡፡
<COREF ID="7" TYPE="IDENT">የኢትዮጵያ በሠላም ጊዜ ገበሬ በጦርነት ጊዜ ጀግና ተዋጊ እንጂ ዘመናዊ ወታደራዊ መሠረት ያለው ባልነበራት በዚያ ዘመን ለአንድ መቶ ሃያ ሺህ ሠራዊት የሎጂስቲክ አገልግሎት እየሰጡ ለረጅም ጊዜ መቆየት አስቸጋሪ ነው፡፡ ስለዚህ የጀግንነት ግለት ሳይበርድ የሎጂስቲክ (ስንቅ ትጥቅ መድሃኒት) አቅም ሳይዳከም በፍጥነት ጦር መግጠም እጅግ አስፈላጊ ነበር፡፡ <COREF ID="7" TYPE="IDENT">የኢትዮጵያ </COREF>ሠራዊት ጦርነቱን ፈጥኖ ለመግጠም ጣሊያኖች ወደ <COREF ID="70" TYPE="IDENT">አድዋ  </COREF>መምጣት አለባቸው ወይም ደግሞ የእኛ ሠራዊት ጣሊያኖች ወደመሸጉበት የኤርትራ ከፍተኛ ቦታዎች መሄድ አለበት፡፡ ከነዚህ ሁለት ሁኔታዎች የአንደኛው መሆን የግድ ነበር፡፡ ወደ ጣሊያኖች መሄድ ከፖለቲካ ሁኔታዎች ባሻገር ከወታደራዊ ሳይንስ አንፃር የሚመረጥ አይደለም፡፡ በምሽግ ውስጥ ሆኖ የሚከላከል ሠራዊትና ከምሽግ ወጥቶ የሚያጠቃ ሠራዊት መስዋዕትነት የመክፈል ዕድሉ እኩል አይደለም ለሚከላከል አንድ ወታደር ሶስት የሚያጠቃ ወታደር ነው የሚያስፈልገው፡፡ 
ስለዚህ ጣሊያኖች ወደ <COREF ID="70" TYPE="IDENT">አድዋ  </COREF>እንዲመጡ ማድረግ የግድ ሆነና የአድዋ ድል ቁልፍ የምላቸው የአርባ ዓመቱ ጐልማሣ ባሻዬ አውአሎም ሀረጐት ተጠሩና ለአንድ ታላቅ አገራዊ ኃላፊነት እንዲሠናዱ ተደረገ፡፡ ይሄ ሁሉ በምሥጢር ነው የተከወነው፡፡ በሚቀጥሉት ቀናት አውአሎም ለኢጣሊያ ኮሎኒያሊስት ወራሪዎች ከሚሠልሉ የአገር ተወላጆች (ፌርማቶሪዎች) ጋር ወደ ባራቴሪ ተላኩ፡፡ ከመሄዳቸው በፊት ስንቅ ማለቁና ተስቦ በሽታ በሠራዊቱ ውስጥ መግባቱ ፌርማቶሪዎች ባሉበት ተለፈፈ፡፡ አውአሎምና ፌርማቶሪዎቹ ወደ ኤርትራ ዘልቀው ለጄነራል ባራቴሪ ይሄንኑ ነገሩት፡፡
ባራቴሪ ጊዜው አሁን ነው አለና የካቲት 22 አመሻሽ ላይ በአውአሎም መሪነት ሠራዊቱን ይዞ ወደ <COREF ID="70" TYPE="IDENT">አድዋ </COREF> ተመመ፡፡ የካቲት 21 እንዳይነሣ ዝናብ ስለያዘው እንጂ ታላቁ ጦርነት የካቲት 22 ሊደረግ ይችል ነበር፡፡ ስለዚህ ጄነራል ባራቴሪ በዝናብ በመያዙ ምክንያት ዘመቻውን በማግሥቱ አደረገና የካቲት 22 ቀን 1888 ዓ.ም ሌሊቱን ሙሉ ሲጓዝ አድሮ ሊነጋ ሲል የካቲት 23 ቀን 1888 ዓ.ም<COREF ID="70" TYPE="IDENT"> አድዋ </COREF> ጦር ግንባር ደረሠ፡፡ አውአሎም ከፊት ለፊታቸው የጀግናው የቱርክ ፓሻ የአፍሪቃ ጀኔራል አሉላ አባነጋ የገበሬ ሠራዊት ምሽግ እንደታያቸው መሮጥ ጀመሩ፡፡ ባራቴሪ፡- አውአሎም አውአሎም ብሎ ተጣራ፡፡ እስሀ ዝዋአልካዮ አያውለና ብለውት ዘለው አሉላ ምሽግ ውስጥ ገቡ፡፡ ዛሬ አንተን አያድርገኝ ማለታቸው ነው በአማርኛ፡- እስሀ ዝዋአልካዮ አያውለና፡፡
ከጥቂት ደቂቆች በኋላ ምድር ቁና የሆነችበት ድብልቅልቅ ያለው ጦርነት ተጀመረ፡፡ <COREF ID="7" TYPE="IDENT"> የኢትዮጵያ</COREF> ጀግና የገበሬ ሠራዊት ከጠዋቱ አራት ሠዓት ግድም ታላቁን የአድዋ ድል መቀዳጀቱን አረጋገጠ ፡፡ ብዙ ሺህ የኢጣሊያ ወታደሮች በጦር ሜዳ ተገደሉ፡፡ ብዙ ሺዎች ደግሞ ቁስለኛና ምርኮ ሆኑ፡፡ የተቀረውንና ድል ተመትቶ የተበታተነውን የኢጣሊያ ወታደር እያሣደደና እያባረረ አፍሪቃዊው ኃይል ፈጀው ብሎ ፅፎአል ጆርጅ በርክሌይ፡፡ ከሚሸሹት መሃከል አንዱ የአውሮጳዊው ወራሪ ሠራዊት ዋና አዛዥ ጄኔራል ባራቴሪ ነው፡፡
ይሄ (በአውአሎም ብስለትና ሥልጡንነት መስዋዕትነትና ኢትዮጵያዊ ፍቅር የተገኘው) ሰለጠነ በሚባለው የአውሮጳ ኃይል ላይ አልሰለጠነም በሚባለው አፍሪቃዊ ኃይል የተጨበጠ ትልቅ የወታደራዊ መረጃ ብልጫ ወይም ድል ነው፡፡
በወታደራዊ ሣይንስ ደግሞ ወታደራዊ መረጃ ለወታደራዊ ግጃጅ አፈፃፀም ዋነኛና ወሣኝ ጠቀሜታ አለው፡፡ በዚህች ዓለም ላይ ከተደረጉ አብዛኞቹ ጦርነቶች ድል ያደረጉት የወታደራዊ መረጃ ብልጫ የነበራቸውና ፍትህና እውነትን ፖለቲካዊ መሠረት ያደረጉት ናቸው፡፡ እኛ ሁለቱንም ነበረን ዓላማችን የአገራችንን ጥቅምና ክብር ህልውናና ልዕልና ማስከበር ነፃነታችንን ማስጠበቅ ሲሆን፡- ይህም የፍትህና የእውነት ነፍሥ ነው፡፡ በአገር ወዳዱ ባሻዬ አውአሎም ሀረጐት አማካይነት ደግሞ በአውሮጳ ላይ የወታደራዊ መረጃ ብልጫን ተቀዳጀን፡፡ <COREF ID="7" TYPE="IDENT">ኢትዮጵያ</COREF> በረጅም ዘመን ታሪኳ ከውጪ ወራሪዎች ጋር ባደረገቻቸው ጦርነቶች ሁሉ፡- እውነትና ፍትህን መሠረት አድርጋለች፡፡
የዲፕሎማሲያዊ ድሉን የተቀዳጀችው <COREF ID="7" TYPE="IDENT">ኢትዮጵያ </COREF>አውሮጳ ውስጥ ባስቀመጠቻቸው የቀዳማዊ ኃይለ ሥላሴ ወላጅ አባት ራስ መኮንንና ግራዝማች ዮሴፍ በተሰኙ ዲፕሎማቶቿ አማካይነት ነው፡፡ ጣሊያኖች ኢትዮጵያውያን ያልሰለጠኑ በመሆናቸው በምርኮኞች ላይ ሠብአዊነት የጐደለው ድርጊት ይፈፅማሉ ብለው ያስወራሉ፡፡ ግራዝማች ዮሴፍ በተለያዩ ቋንቋዎች እየፃፈ ለአውሮጳ ጋዜጦች ይሄን ያስተባብላሉ፡፡ ከጥቂት ጊዜያት በኋላ ደግሞ <COREF ID="7" TYPE="IDENT">ኢትዮጵያ </COREF>ልክ ዲፕሎማቶቿ እንዳሉት ምርኮኞችን ግብር አብልታ አካላቸዉም ምቾታቸውም ሳይጓደል ወደ አገራቸው ሰደደች፡፡
በዚህም ዲፕሎማሲያዊ ሥልጣኔዋን ለመላው አውሮጳ እና ለመላው ዓለም በተጨባጭ አሳየች፡፡ ከመቶ ዓመታት በላይ ዲፕሎማሲያዊ ግንኙነት ያላት ብቸኛ አፍሪቃዊት አገር <COREF ID="7" TYPE="IDENT">ኢትዮጵያ</COREF> ነች፡፡ የአብዛኞቹ የአፍሪቃ አገሮች ዲፕሎማሲያዊ ግንኙነት ረጅም ዕድሜ ከስድሣ ዓመት አይዘልም፡፡ <COREF ID="7" TYPE="IDENT">ኢትዮጵያ </COREF>ከኢጣሊያና ከፈረንሣይ ከአሜሪካ (USA) እና ከእንግሊዝ ከሩሢያና ከጀርመን (ከስድስት አገራት) ጋር ከመቶ ዓመታት ለሚበልጥ ጊዜ ዲፕሎማሲያዊ ግንኙነትን አዳብራ እና አፅንታ ቆይታለች፡፡
ፍቅር <COREF ID="12" TYPE="IDENT">የእግዚአብሔር</COREF> ሕግ ነው። የምትኖሩት ፍቅርን ትማሩ ዘንድ ነው። የምታፈቅሩትም መኖርን ትችሉ ዘንድ! ለሰው ልጅም ከዚህ ውጪ ሌላ ትምህርት አያሻውም።

</TEXT>
<TEXT PARTNO="011">

<COREF ID="0" TYPE="IDENT">ሙሴ </COREF> <COREF ID="1" TYPE="IDENT">በብሉይ ኪዳን</COREF>ከሚጠቀሱት ታላላቅ ነብያት አንዱ ነው ። <COREF ID="0" TYPE="IDENT">ሙሴ</COREF> በተወለደበት ዘመን <COREF ID="3" TYPE="IDENT">የእስራኤል ልጆች</COREF> <COREF ID="4" TYPE="IDENT">በግብጽ</COREF> ውስጥ በባርነት ተገዝተው የነበርበት ሆኖም ግን ቁጥራቸው እየበዛና እየተጠናከሩ የነበርበት ጊዜ ነበር ። በዚህ ዘመን <COREF ID="4" TYPE="IDENT">ግብፅን</COREF> ያስተዳድር የነበር ስሙ<COREF ID="1" TYPE="IDENT"በብሉይ ኪዳን</COREF> ያልተጠቀሰው <COREF ID="4" TYPE="IDENT">የግብፅ	</COREF>  <COREF ID="3" TYPE="IDENT">የእስራኤል ልጆች</COREF> ከውጭ <COREF ID="4" TYPE="IDENT">የግብፅ</COREF>ጠላቶች አግዘው ሊወጉን ይችሉ ይሆናል በሚል ፍራቻ ማናቸውም<COREF ID="3" TYPE="IDENT"> የእስራኤል ወገን</COREF> የሆኑ <COREF ID="3" TYPE="IDENT">ወንድ ልጆች</COREF> በተወለዱ ጊዜ እንዲገደሉ አዘዘ ።	ሆኖም <COREF ID="0" TYPE="IDENT">የሙሴ</COREF> እናት<COREF ID="2" TYPE="IDENT"> ልጇን </COREF>ደብቃ ታኖር	 ነበር ። ከሶስት ወር ድበቃ በኋላ <COREF ID="2" TYPE="IDENT">ልጁን</COREF>	<COREF ID="9" TYPE="IDENT">በደንገል ሳጥን</COREF> አድርጋ  <COREF ID="90" TYPE="IDENT">በአባይ ወንዝ</COREF> አጠገብ አስቀመጠችው ። 	<COREF ID="9" TYPE="IDENT">ሳጥኑ</COREF> እየተንሳፈፈ<COREF ID="10" TYPE="IDENT"> የፈርዖን ልጅ </COREF> እምትታጠብበት ስፍራ ደረሰ ። <COREF ID="10" TYPE="IDENT"> የፈርዖንም ልጅ </COREF>ለህጻኑ ስላዘነች በፈርዖን ቤት አደገ ። <COREF ID="11" TYPE="IDENT"> በታሪክ አጥኝዎች </COREF> ዘንድ<COREF ID="0" TYPE="IDENT"> ሙሴ</COREF> መቼ እንደኖረ በዕርግጥ አይታወቅም ። አንድ አንድ <COREF ID="11" TYPE="IDENT">ተመራማሪዎች</COREF> የኖረበትን ዘመን ከክርስቶስ ልደት በፊት በ13ኛው ክፍለ ዘመን ሲያደርጉ ሌሎች ከዛ በፊት ነው ይላሉ ። <COREF ID="12" TYPE="IDENT"> እግዚአብሔር</COREF> አምላክ ነው	 ፡፡ <COREF ID="12" TYPE="IDENT"> እግዚአብሔር</COREF> ለሰው ልጅ ኑሮ የሚያስፈልጉ ነገሮችን ከፈጠረለት	በኋላ በስድስተኛው ቀን ዐርብ የመጀመርያውን ሰው <COREF ID="13" TYPE="IDENT"> አዳምን </COREF>ፈጠረ ።  <COREF ID="12" TYPE="IDENT"> እግዚአብሔር</COREF> ሲፈጥረውም በእራሱ መልክ እና ምሳሌ ፈጠረው ።	በምድር ላይ ለሚኖሩ ፍጥረታት ሁሉ ገዢ አደረገው ። <COREF ID="12" TYPE="IDENT"> እግዚአብሔር</COREF>  <COREF ID="13" TYPE="IDENT"> አዳም </COREF>	 ብቻውን በመሆኑ ከጎኑ አጥንትን ወስዶ <COREF ID="14" TYPE="IDENT"> ሔዋንን </COREF> ፈጠራት ።  በተፈጠሩበት ምድር <COREF ID="13" TYPE="IDENT"> አዳም </COREF>	 አርባ ቀን <COREF ID="14" TYPE="IDENT"> ሔዋን </COREF> ደግሞ ሰማንያ ቀን ከቆዩ በኋላ ወደ <COREF ID="15" TYPE="IDENT">ኤዶም ገነት  </COREF> አስገባቸው ። ይህን መሠረት አድርጋ	 ቅድስት <COREF ID="55" TYPE="IDENT"> ቤተ-ክርስቲያናችን </COREF> ወንዶች በተወለዱ በአርባ ቀናቸው ሴቶች በተወለዱ በሰማንያ ቀናቸው ተጠምቀው <COREF ID="12" TYPE="IDENT"> የእግዚአብሔር </COREF> ልጆች እንዲሆኑ ታደርጋለች ። <COREF ID="12" TYPE="IDENT"> እግዚአብሔርም </COREF>  <COREF ID="15" TYPE="IDENT">በገነት </COREF> መካከል ያሉትን ፍሬዎች እንዲበሉ ፈቀደላቸው ።  ነገር ግን <COREF ID="16" TYPE="IDENT">ዕፀ በለስ</COREF> ተብላ የምትጠራውን <COREF ID="16" TYPE="IDENT">ፍሬ</COREF> እንዳይበሉ አዘዛቸው ። ከዚህች <COREF ID="16" TYPE="IDENT">ፍሬ</COREF> ብትበሉ የሞት ሞትን  ትሞታላችሁ ብሎ አስጠነቀቃቸው ።  <COREF ID="13" TYPE="IDENT">አዳም</COREF> እና  <COREF ID="14" TYPE="IDENT">ሔዋን	</COREF> <COREF ID="12" TYPE="IDENT">የእግዚአብሔርን </COREF> ትዕዛዝ አክብረው ለ7 ዓመት ያህል  <COREF ID="15" TYPE="IDENT">ገነት</COREF> ኖሩ ። ሰይጣን	 ዲያብሎስ በእባብ በኩል  <COREF ID="12" TYPE="IDENT">የእግዚአብሔርን</COREF> ትዕዛዝ እንዲያፈርሱ  ፈተና አመጣባቸው ።

</TEXT>
<TEXT PARTNO="012">

<COREF ID="17" TYPE="IDENT">በሱዳን</COREF>  በኩል ይቀርብ የነበረው <COREF ID="18" TYPE="IDENT">ነዳጅ</COREF> ቀድሞ የተቋረጠ እና በሁለቱ አገራት መካከል ካለው የድንበር ውዝግብ ጋር	 የማይገናኝ መሆኑንም ጨምረው አስረድተዋል ። <COREF ID="20" TYPE="IDENT">ኢትዮጵያ</COREF> <COREF ID="18" TYPE="IDENT">ነዳጅን</COREF> ከመካከለኛው ምስራቅ  <COREF ID="21" TYPE="IDENT">በጅቡቲ </COREF> በኩል እያስገባች መሆኑን አጽንኦት ሰጥተው የሚናገሩት የሕዝብ ግንኙነት ባለሙያው<COREF ID="17" TYPE="IDENT"> በሱዳን</COREF> በኩል የነበረው አቅርቦት ከተቋረጠ ወዲህም የአቅርቦት እጥረት አልተፈጠረም ብለዋል ።	 <COREF ID="20" TYPE="IDENT">በኢትዮጵያ</COREF> ከሰላሳ በላይ <COREF ID="18" TYPE="IDENT">ነዳጅ</COREF> አቅራቢ ድርጅቶች ከውጪ የሚገባውን ይህንን <COREF ID="18" TYPE="IDENT">ነዳጅ</COREF> ለተለያዩ የአገሪቱ ክፍሎች ያቀርባሉ ።	 <COREF ID="18" TYPE="IDENT">የነዳጅ ዘይት</COREF> እንደ ሰበብ በዚህ ወር ውስጥ ዋጋቸው ከጨመረ ነገሮች መካከል <COREF ID="18" TYPE="IDENT">የነዳጅ ዘይት</COREF> አንዱ ነው ። በዚህም ምከንያት የትራንስፖርት ታሪፍ ላይ ማስተካከያ ተደርጓል ። <COREF ID="20" TYPE="IDENT">ኢትዮጵያ</COREF> ከውጪየም ታስገባው <COREF ID="20" TYPE="IDENT"> የነዳጅ ዘይት</COREF> በሁለት አቅጣጫዎች <COREF ID="20" TYPE="IDENT"> በሱዳን</COREF> እና <COREF ID="21" TYPE="IDENT">ጅቡቲ</COREF> በኩል የነበረ ሲሆን ከቅርብ	 ጊዜ ወዲህ ግን <COREF ID="17" TYPE="IDENT"> በሱዳን በኩል የሚገባው መቋረጡን የቢሮው ኃላፊዎች <COREF ID="50" TYPE="IDENT">ለቢቢሲ </COREF> አረጋግጠዋል ። <COREF ID="20" TYPE="IDENT">የኢትዮጵያ </COREF> <COREF ID="18" TYPE="IDENT">ነዳጅ</COREF> አቅራቢ ድርጅት <COREF ID="22" TYPE="APPOS">የሕዝብ ግንኙነት ባለሙያ </COREF> <COREF ID="22" TYPE="IDENT">አቶ አለማየሁ ፀጋዬ </COREF> <COREF ID="17" TYPE="IDENT">በሱዳን </COREF> በኩል የሚገባው <COREF ID="18" TYPE="IDENT">ነዳጅ</COREF> ቢቋረጥም አገሪቷ ከውጪ በምታስመጣው <COREF ID="18" TYPE="IDENT">ነዳጅ</COREF> ላይ ግን የታየ ለውጥ የለም ይላሉ ።


</TEXT>
<TEXT PARTNO="013">

<COREF ID="23" TYPE="APPOS">ጋሹ</COREF> <COREF ID="23" TYPE="IDENT">የአራት ልጆች አባት</COREF>  ሲሆን ትልቋ የአስራ ሁለት ዓመት ልጁ የስድስተኛ ክፍል ተማሪ ናት ። ሌሎቹ ሦስት ልጆቹም በመዋዕለ ሕፃናት እና  በአንደኛ ደረጃ ትምርት ቤቶች	 ውስጥ ይማራሉ ።	ባለፉት ዓመታት ሁሉንም ልጆቹን	 በግል ትምህርት ቤቶች ያስተምር የነበረ ሲሆን አሁን ግን በኑሮ ውድነት ላይ በየጊዜው የሚጨምረውን	 የትምህርት ቤት ክፍያን መቋቋም ባለመቻሉ አንደኛውን ልጁን የመንግሥት ትምህርት ቤት ሁለቱን ደግሞ በለጋሽ ድርጅቶች በሚደጎም እና በዚህም	 ምክንያት በአንፃራዊነት አነስተኛ ከፍያ ወደሚጠይቅ ትምህርት ቤት አስገብቷል ። ለእያንዳንዳቸው በየወሩ ሦስት መቶ ብር በመደበኛነት ይከፍላል ። <COREF ID="20" TYPE="IDENT">በኢትዮጵያ</COREF>የሸቀጦች እና የተለያዩ<COREF ID="28" TYPE="IDENT"> እቃዎች</COREF> ዋጋ ከወራት ወዲህ እስከ ዛሬ ታይቶ በማይታወቅ ሁኔታ እጅግ አሻቅቧል ። ገደብ  የለሹ ንረት<COREF ID="26" TYPE="IDENT"> ሸማቾችንም</COREF><COREF ID="27" TYPE="IDENT"> ነጋዴዎችንም</COREF> አማሯል ። <COREF ID="25" TYPE="IDENT">ዶቼቬለ</COREF> ያነጋገራቸው  <COREF ID="26" TYPE="IDENT">ሸማቾች</COREF> እንደሚሉት ያልጨመረ የምግብ ዋጋ የለም ። የተፈላጊዎቹ  <COREF ID="28" TYPE="IDENT">ምርቶች</COREF> ዋጋ ጭማሪ እጥፍ እና ከእጥፍ በላይ ነው ።  <COREF ID="27" TYPE="IDENT">ነጋዴዎች</COREF> ከፍተኛው የዋጋ ጭማሪ ገበያ አሳጣን ሲሉ ያማርራሉ ። የዋጋ ንረቱ በተለይ ዝቀተኛ ገቢ ያለውን የኅብረተሰብ ክፍል በእጅጎ ጎድቷል ። <COREF ID="29" TYPE="IDENT">የነዳጅ </COREF> ዋጋ ጭማሪን የተከተለው አዲሱ የትራንስፖርት ታሪፍ ችግሩን ማባባሱን የሚናገሩም አሉ ። መንግስት ችግሩን ለመፍታት የተለያዩ የኤኮኖሚ ማሻሻያዎችን እያደረገ መሆኑን ቢናገርም <COREF ID="28" TYPE="IDENT">የሸቀጦችን </COREF> ዋጋ ከመናር ያስቆመው ነገር የለም	 ። <COREF ID="30" TYPE="IDENT">የሶማሌ ክልል መንግሥት </COREF>በክልሉ የምግብ ነክ ዋጋ ንረትን ለመከላከል ልዩ ልዩ ውሳኔዎችን አሳለፈ ። <COREF ID="30" TYPE="IDENT"> ክልሉ</COREF> ምግብ ነክ  <COREF ID="28" TYPE="IDENT">ሸቀጦችን</COREF> የሚያስመጣ እና የሚያከፋፍል መንግሥታዊ ተቋም ለማቋቋምም ወስኗል ። የምጣኔ ሃብት ባለሙያ ግን ሃሳቡን አይደግፉም ። <COREF ID="30" TYPE="IDENT">በክልሉ</COREF> በአንድ ሳምንት ውስጥ የታየው ድንገተኛ የዋጋ ጭማሪ የብዙዎች መነጋገሪያ ሆኗል ።

</TEXT>
<TEXT PARTNO="014">
<COREF ID="34" TYPE="IDENT">አዲስ አበባ</COREF> ወይም ባጭሩ <COREF ID="34" TYPE="IDENT">አዲስ</COREF> ተብላ የተሠየመችው ጣይቱ 14 ቀን 1879 ዓ.ም. ፍልውሃ ወደሚልበት መስክ ወርደው ሳሉ ከዚህ በፊት አይተዋት የማያውቋት አንዲት ልዩ አበባ አይተው ስለማረከቻቸው ቦታውን <COREF ID="34" TYPE="IDENT"> አዲስ አበባ</COREF> አሉ ይባላል ። <COREF ID="34" TYPE="IDENT"> አዲስ አበባ</COREF> ከተማ ስትሆን በተጨማሪም <COREF ID="34" TYPE="IDENT">የአፍሪካ ሕብረት መቀመጫ</COREF> እንዲሁም የብዙ መንግሥታት ድርጅት	 ቅርንጫፎች እና ሌሎችም የዓለም የዲፕሎማቲክ የሰላማዊ ግንኙነት ልዑካን መሰብሰቢያ <COREF ID="34" TYPE="IDENT">ከተማ</COREF> ናት ። አብዛኞቹን የሀገሩ ቋንቋዎች የሚናገሩ ክርስቲያኖች እና ሙስሊሞች የሚኖሩባት <COREF ID="34" TYPE="IDENT">ከተማ</COREF> ናት ።
ከባሕር ጠለል	 በ2500 ሜትር ከፍታ የምትገኘው ከተማ በግምት 2,757,729 በላይ ሕዝብ የሚኖርባት በመሆኗ የሀገሪቱ አንደኛ ትልቅ <COREF ID="34" TYPE="IDENT">ከተማ</COREF> ናት ።  <COREF ID="34" TYPE="IDENT">ከተማዋ</COREF>  <COREF ID="35" TYPE="IDENT">እቴጌ ጣይቱ</COREF> ቦታ ማለትም በፍልውሐ አካባቢ ላይ በባላቸው <COREF ID="38" TYPE="IDENT">በዳግማዊ ምኒልክ</COREF> 1878 ዓ.ም. ተቆረቆረች ። የሕዝቧ ብዛት በያመቱ ስምንት በመቶ እየጨመረ አሁን አምስት ሚሊዮን እንደሚደርስ ይገመታል ። <COREF ID="40" TYPE="IDENT">ከእንጦጦ</COREF>	 ጋራ ግርጌ ያለችው <COREF ID="34" TYPE="IDENT">መዲና </COREF><COREF ID="55" TYPE="IDENT">የአዲስ አበባ ዩኒቨርሲቲ</COREF>  መገኛ ሆናለች ። ይህም በመስራቹ  <COREF ID="42" TYPE="IDENT">የቀድሞው ንጉሠ-ነገሥት</COREF> ስም <COREF ID="55" TYPE="IDENT"><COREF ID="42" TYPE="IDENT"> ቀዳማዊ ኃይለ ሥላሴ </COREF> ዩኒቨርሲቲ</COREF> ይባል ነበር ።	 <COREF ID="38" TYPE="IDENT"> አጼ ምኒልክ</COREF> <COREF ID="38" TYPE="IDENT">የሸዋ ንጉስ</COREF> ሲሆኑ ደብረ እንጦጦ በደቡብ ዘመቻ ጊዜ ጠቃሚ ሆኖ ስላገኙት እዚያ ጥንታዊ የመንደር ፍርስራሽ በ1871 ዓ.ም አይተው አንድ ያልተጨረሰ <COREF ID="45" TYPE="IDENT">ውቅር ድንጋይ ቤተ-ክርስቲያን</COREF> ደግሞ በዚያ	 ጎበኙ ። <COREF ID="45" TYPE="IDENT">ይህ ቤተ-ክርስቲያን</COREF> <COREF ID="68" TYPE="IDENT">ከግራኝ አሕመድ</COREF> በፊት እንደ ቆመ አስረዳ ።	 <COREF ID="35" TYPE="IDENT"> ሚስታቸው</COREF> እቴጌ ጣይቱ</COREF>  <COREF ID="45" TYPE="IDENT"> ቤተክርስቲያን</COREF>  <COREF ID="40" TYPE="IDENT"> በእንጦጦ</COREF> ላይ በጀመሩበት ወቅት <COREF ID="38" TYPE="IDENT">የምኒሊክ</COREF> ዝንባሌ ወደ እዚህ ስፍራ በተለይ ተሳበ ሁለተኛም <COREF ID="45" TYPE="IDENT">  ቤተክርስቲያን</COREF>ባቅራቢያው ሠሩ ።  ነገር ግን ማገዶም ሆነ ውኃ በማጣት አካባቢው መንደር ለመመሥረት አይመችም ነበር ።	 ስለዚህ መስፈሪያው በውኑ የጀመረበት ከተራራው ትንሽ ወደ ደቡብ በሚገኘው ሸለ ውስጥ በ1878 ነበረ ። በመጀመርያ  <COREF ID="37" TYPE="IDENT"> ጣይቱ </COREF> ፍልወሃ ምንጭ አጠገብ ለራሳቸው ቤት ሠሩ ። ይህ ምንጭ ለቦታው በኦሮሞ ሕዝብ <COREF ID="35" TYPE="IDENT">ፍንፍኔ</COREF>ተብሎ ታወቀ ። እዚህም <COREF ID="38" TYPE="IDENT"> እርሳቸው</COREF> እና <COREF ID="47" TYPE="IDENT">የሸዋ ቤተመንግስት</COREF> ወገን መታጠብ ይወዱ ነበር ።  <COREF ID="38" TYPE="IDENT"> ምኒልክ</COREF> <COREF ID="48" TYPE="IDENT"> የኢትዮጵያ</COREF> <COREF ID="38" TYPE="IDENT">ንጉሰ ነገሥት</COREF> በሆነበት ወቅት  <COREF ID="34" TYPE="IDENT">አዲስ አበባ</COREF><COREF ID="48" TYPE="IDENT">የኢትዮጵያ </COREF><COREF ID="34" TYPE="IDENT">ዋና ከተማ </COREF> ሆነች ። ከእዚያ ጀምሮ  <COREF ID="34" TYPE="IDENT">ከተማዋ</COREF> ዘልላ አደገች ። ዛሬም በየመንገዱ ላይ ብዙ ዛፎች የሚታዩበት ምክንያት <COREF ID="38" TYPE="IDENT">አፄ ምኒልክ </COREF> ስላስተከሏቸው ነው ። በ1928 ዓ.ም. በጦርነት ጊዜ የፋሺስቶች ሠራዊ <COREF ID="34" TYPE="IDENT">ከተማዋን</COREF> ወርረው <COREF ID="48" TYPE="IDENT">ዋና ከተማቸውም</COREF> አደረጉዋት ።	  <COREF ID="50" TYPE="IDENT">የኢጣልያ</COREF> ሠራዊት በኢትዮጵያውያን አርበኞች ተደናቅፎ በእንግሊዝ ጭፍሮች ዕርዳታ በታላቅ ከተሸነፈ በኋላ <COREF ID="42" TYPE="IDENT">ዓፄ ኃይለ ሥላሴ</COREF> በግንቦት ወደ <COREF ID="34" TYPE="IDENT">አዲስ አበባ </COREF> ተመለሱ ።	 ይህም ቀን ከወጡ ልክ ከ5 አመት በኋላ ነበር ። ወዲያው <COREF ID="34" TYPE="IDENT">ከተማይቱ </COREF> እንደገና <COREF ID="34" TYPE="IDENT">ዋና ከተማቸው</COREF> እንድትሆን መሠረታዊ ሥራ ጀመሩ ። በግንቦት 17 ቀን	 ዓ.ም. <COREF ID="51" TYPE="IDENT">አንድነት ድርጅት</COREF> አስመሠረቱ ። የድርጅቱም ጠቅላይ መስሪያ ቤት <COREF ID="34" TYPE="IDENT">በአዲስ አበባ</COREF> እንዲቆይ በመጋበዛቸው ሆነ ። <COREF ID="51" TYPE="IDENT">ይህ ድርጅት</COREF> በ1994 ተፈትቶ <COREF ID="51" TYPE="IDENT">በአፍሪካ ኅብረት</COREF>	 ተተካ ጠቅላይ መሥሪያ ቤቱ	 ደግሞ <COREF ID="34" TYPE="IDENT">በአዲስ አበባ</COREF> አለው ። የተባበሩት መንግሥታት ምጣኔ ሀብት ጉባኤ ለአፍሪቃ ደግሞ ጠቅላይ መሥሪያ ቤት <COREF ID="34" TYPE="IDENT">በአዲስ አበባ</COREF>አለው ። በ1957 ዓ.ም. <COREF ID="34" TYPE="IDENT">አዲስ አበባ</COREF> ለኦርቶዶክስ ተዋሕዶ አብያተ ክርስቲያን ስብሰባ ሥፍራው ነበረች ።


</TEXT>
<TEXT PARTNO="015">

<COREF ID="3" TYPE="IDENT">ሕዝበ እስራኤል </COREF> <COREF ID="0" TYPE="IDENT">ከግብፅ</COREF> ሳይወጡ በኋለኛውም ዘመን <COREF ID="2" TYPE="IDENT">ጌታችን  ኢየሱስ መድኃኒታችን  ክርስቶስ</COREF> ከመወለዱም ከብዙ ዘመን በፊት በቅድስት ሀገር <COREF ID="1" TYPE="IDENT"> ኢትዮጵያ</COREF> ውስጥ  <COREF ID="2" TYPE="IDENT">እግዚአብሔርን </COREF> የሚያገለግል ካህን እንደነበረ መጽሐፍ ቅዱስ  የሚመሰክረው ሐቅ መሆኑን ልብ ማለት ያስፈልጋል ፡፡ <COREF ID="1" TYPE="IDENT">ኢትዮጵያ</COREF> <COREF ID="3" TYPE="IDENT">የክርስቲያን</COREF>ደሴት ናት የሚባለው ከበቂ በላይ ብዙ ምክንያት እና ማስረጃ ኖሮ ነው እንጂ እንዲሁ አይደለም ፡፡ <COREF ID="4" TYPE="IDENT">ሙሴ</COREF> በምድያም ሀገር በዱር ሆኖ የካህኑን የዮቶርን <COREF ID="6" TYPE="IDENT"> በጎች </COREF> እየጠበቀ ሳለ በቁጥቋጦ ውስጥ ታላቅ ራእይ አየ ፡፡ ነበልባል ከሐመልማል ጋር ሐመልማልም ከነበልባል 	ጋር ተዋሕዶ 	ነበልባሉ ሐመልማሉን ሳያቃጥለው	ሐመልማሉም ነበልባሉን ሳያጠፋው ተመልክቷል ፡፡ ይህንንም ምሥጢር ለመረዳት ጠጋ ሲል ከቁጥቋጦው ውስጥ <COREF ID="2" TYPE="IDENT">እግዚአብሔር </COREF> ድምፅ  አውጥቶ ጠራው ፡፡  የቆመባት ስፍራ የተቀደሰች ስለሆነች ጫማውንም ከእግሩ እንዲያወልቅ ነገረው ፡፡  ለጊዜው ሐመልማል  <COREF ID="3" TYPE="IDENT">የእስራኤል</COREF>  ነበልባሉ ደግሞ የመከራቸው ምሳሌ ነው ፡፡  ሐመልማሉ ነበልባሉን ያለመጥፋቱ <COREF ID="3" TYPE="IDENT">እስራኤልም</COREF> መከራውን ግብር ገብተን ቀኖና ይዘን እናርቀው ያለማለታቸው ምሳሌ ሲሆን ነበልባሉ 	ሐመልማሉን ሳያቃጥል ማየቱ <COREF ID="0" TYPE="IDENT">የግብጽ </COREF> መከራ<COREF ID="3" TYPE="IDENT"> እስራኤልን</COREF> ጨርሶ ያለማጥፋቱ ምሳሌ ነው ፡፡  ፍጻሜው ግን <COREF ID="4" TYPE="IDENT">ሙሴ</COREF> ያየው የነበልባል እና 	የሐመልማል 	ተዋሕዶ የመለኮት እና የትስብእት ተዋሕዶ ምሳሌ ነው ፡፡  ነበልባሉ ሐመልማሉን እንዳላቃጠለው ሁሉ 	ሐመልማሉም ነበልባሉን  እንዳላጠፋው ሁሉ መለኮት ምልአቱን ስፋቱን ርቀቱን  ሳይተው  ሥጋም ግዙፍነቱን ሳይተው የመዋሐዳቸው አንድ አካል አንድ ባሕርይ የመሆናቸው ምሳሌ ነው ፡፡  እንዲሁም ነበልባሉ <COREF ID="2" TYPE="IDENT">የጌታችን </COREF> ምሳሌ ሲሆን ሐመልማሉ ደግሞ <COREF ID="8" TYPE="IDENT">የእመቤታችን </COREF>	ምሳሌ ነው ፡፡  ይኸውም ነበልባሉ 	ሐመልማሉን እንዳላቃጠለው ሁሉ እሳተ መለኮት <COREF ID="2" TYPE="IDENT">ጌታችንም</COREF> 9 ወር ከ5 ቀን በማኅፀኗ ባደረ ጊዜ <COREF ID="8" TYPE="IDENT">እመቤታችንን </COREF>ባሕርየ መለኮቱ አላቃጠላትም ሐመልማሉም ነበልባሉን እንዳላጠፋው ሁሉ 	 <COREF ID="2" TYPE="IDENT">ጌታችንም</COREF> <COREF ID="2" TYPE="IDENT">ከእመቤታችን</COREF> ከሥጋዋ ሥጋ ከነፍሷ ነፍስ ነሥቶ 	ሰው ቢሆንም ባሕርየ መለኮቱ አልተለወጠም ፡፡  ይህንንም	 ቅዱስ  <COREF ID="9" TYPE="IDENT">ኤፍሬም</COREF> በሐሙስ ምስጋናው ላይ 	እንዲህ ሲል 	ገልጾታል ። መለወጥ የሌለባት <COREF ID="8" TYPE="IDENT">ድንግል ማርያም</COREF> <COREF ID="4" TYPE="IDENT">ሙሴ </COREF> በበረሐ በነደ 	እሳት 	ጫፎቿ  ሳይቃጠሉ 	ያያት 	ዕፅን ትመስላለች የአብ ቃል በእርሷ ሰው ሆኗል	እና እሳተ መለኮቱ አላቃጠላትም	፡፡  <COREF ID="4" TYPE="IDENT">ሙሴ </COREF>	ወደ እርሷ በተጠጋ ጊዜ  <COREF ID="2" TYPE="IDENT">እግዚአብሔር</COREF> አንተ የቆምክባት ስፍራ  የተቀደሰች መሬት ናትና ጫማህን 	ከእግርህ አውልቅ አለው ፡፡ 	እንግዲህ  <COREF ID="4" TYPE="IDENT">ሙሴ </COREF>  <COREF ID="8" TYPE="IDENT">የወላዲተ አምላክን </COREF> ምሳሌ ያየባት መሬት የተቀደሰች ከሆነች ምሳሌዋ 	ራሷ ምን ያህል  የተቀደሰች ትሆን	 ? <COREF ID="8" TYPE="IDENT">እርሷ</COREF> ቅድስት ብቻ ሳትሆን ቅድስተ ቅዱሳን ናት በማለት ስለ  <COREF ID="8" TYPE="IDENT"> እመቤታችን </COREF> አስተምሯል ፡፡ 	ከዚህም በኋላ <COREF ID="2" TYPE="IDENT"> እግዚአብሔር </COREF> <COREF ID="4" TYPE="IDENT"> ሙሴን </COREF> <COREF ID="3" TYPE="IDENT"> ሕዝበ እስራኤልን </COREF> <COREF ID="0" TYPE="IDENT"> ከግብፅ </COREF> ባርነት እንዲያወጣቸው	ላከው	፡፡  <COREF ID="4" TYPE="IDENT">ሙሴም</COREF> ወደ <COREF ID="0" TYPE="IDENT">ግብፅ </COREF> ሀገር ሄዶ 	10 የተለያዩ	መቅሠፍቶች	አመጣ	 ፡፡  መጀመሪያ ውኃውን  ወደ ደምንት ለወጠው 10ኛው 	የበኩር ልጆቻቸው ሞቱ ፡፡ 	በተአምራቱም ሕዝቡን ይዞ <COREF ID="0" TYPE="IDENT">ከግብፅ  </COREF> ወጣ ፡፡  <COREF ID="10" TYPE="IDENT">የኤርትራን </COREF> 	ባሕር በበትሩ ለሁለት ከፍሎ አሻገራቸው	 ፡፡  ከዚህም በኋላ <COREF ID="3" TYPE="IDENT">ሕዝበ  እስራኤልን  </COREF> በምድረ በዳ 30 ዓመት ሙሉ መና ከሰማይ እያወረደ  መገባቸው ከአለትም ላይ 	ውኃ እያፈለቀ አጠጣቸው	፡፡  <COREF ID="11" TYPE="IDENT">እራኤል </COREF> ግን እጅግ ክፉዎች  ነበሩና 	በክፋ ይነሱበት ነበር	፡፡  በድንጋይ ሊወግሩት ያሉበት ጊዜም ነበር ፡፡  <COREF ID="4" TYPE="IDENT">እርሱ</COREF> ግን ፍጹም በመታገስ በኃጢአታቸው እንዳይሞቱ ወደ እግዚአብሔር ይማልድላቸው ነበር ፡፡  <COREF ID="4" TYPE="IDENT">ሙሴ </COREF>ሰው ከወዳጁ ጋር እንደሚነጋገር  <COREF ID="2" TYPE="IDENT"> ከእግዚአብሐር </COREF> ጋር 	570 ጊዜ  ቃል በቃል ተነጋግሯል ፡፡	30 ቀን 30 ሌሊት ከጾመ በኋላ ዓሥሩን  ትእዛዛት የተጻፉባቸውን  ጽላት ተቀበለ ፡፡  <COREF ID="12" TYPE="IDENT">እስራኤላውያን </COREF> ባዩት ጊዜ እንዳይሞቱ	ፊቱን 	እስኪሸፍንላቸው ድረስ ፊቱ እንደ ፀሐይ የሚያበራበት	 ጊዜም ነበር ፡፡   <COREF ID="4" TYPE="IDENT"> ሊቀ ነቢያት ሙሴ </COREF> 120 ዓመት በሆነው ጊዜ  <COREF ID="2" TYPE="IDENT">እግዚአብሔር</COREF> ሕዝቡን ለአገልጋዩ   <COREF ID="14" TYPE="IDENT"> ለነዌ ልጅ</COREF>   <COREF ID="14" TYPE="IDENT">ለኢያሱ</COREF> 	እንዲያስረክበው ስላዘዘው 	ለኢያሱ  አስረክቦታል ፡፡   <COREF ID="4" TYPE="IDENT">ሙሴም </COREF> <COREF ID="2" TYPE="IDENT">እግዚአብሔር </COREF> እንዳዘዘው በምስክሩ ድንኳን ውስጥ የሚሠራውን ሁሉ ሠርቶ ካዘጋጀ በኋላ በተራራ ውስጥ ዐረፈ ፡፡ 	በዚያም በመልእክት	እጅ  በሥውር ተቀበረ ፡፡ 	<COREF ID="3" TYPE="IDENT">የእስራኤል  ልጆችም</COREF> ወስደው እንዳያመልኩት <COREF ID="2" TYPE="IDENT">እግዚአብሔር </COREF> <COREF ID="4" TYPE="IDENT"> የሙሴን </COREF> ሥጋ  ሰወረ ፡፡  ሰይጣንም  <COREF ID="4" TYPE="IDENT">የሙሴን </COREF> ሥጋ  <COREF ID="3" TYPE="IDENT">ለእስራኤል </COREF> ሊገልጥላቸው 	በወደደ  ጊዜ <COREF ID="3" TYPE="IDENT">ሐዋርያው  ይሁዳ </COREF> በጻፈው መጽሐፉ 	ላይ እንደ መሰከረ የመላእክት አለቃ <COREF ID="55" TYPE="IDENT">ቅዱስ ሚካኤል </COREF> ወስደው ገሠጸው ፡፡ ከዚህም ሥራ ከለከለው ፡፡ 	 <COREF ID="19" TYPE="IDENT">የእስራኤልም ልጆች </COREF>  <COREF ID="4" TYPE="IDENT">ለሙሴ  </COREF> 30 ቀን  አልቅሰውለታል ፡፡  <COREF ID="2" TYPE="IDENT">ጌታችን </COREF> ስለ <COREF ID="4" TYPE="IDENT">ሙሴ </COREF>ሲናገር  <COREF ID="19" TYPE="IDENT">ከእስራኤል ልጆች </COREF> ውስጥ እንደ <COREF ID="4" TYPE="IDENT">ሙሴ </COREF> ያለ ደግ የዋህ ቅን ነቢይ እንደማይነሣ መስክሮለታል ፡፡ 	ዕረፍቱም መስከረም 9 ነው ፡፡

</TEXT>
<TEXT PARTNO="016">

<COREF ID="1" TYPE="IDENT">የአድዋ ጦርነት</COREF> በ23 ቀን 1888 ዓ.ም. <COREF ID="81" TYPE="IDENT">በኢትዮጵያ</COREF> እና <COREF ID="93" TYPE="IDENT">ኢጣሊያ</COREF> መካከል የተካሄደ  ውጊያ ሲሆን የአንደኛው  <COREF ID="81" TYPE="IDENT">የኢትዮጵያ </COREF> እና   <COREF ID="93" TYPE="IDENT">ጣሊያን </COREF> ጦርነት ክፍል  ነው ።   <COREF ID="81" TYPE="IDENT"> በኢትዮጵያ</COREF> አሸናፊነት <COREF ID="93" TYPE="IDENT">የጣልያን  </COREF>የቀኝ  ግዛት ማስፋፋት ተኮላሸ ፡፡   <COREF ID="1" TYPE="IDENT">የካቲት 23 1888 ዓ.ም</COREF> ብዙ ታሪክ  አለው ፡፡  ኢትዮጵያዊያን ነጻነታቸውን ያወጁበት እና ለጥቁር  ህዝቦች ሁሉ ኩራት ነዉ	፡፡  <COREF ID="0" TYPE="IDENT"> የአድዋ ድል  </COREF><COREF ID="81" TYPE="IDENT">የኢትዮጵያ </COREF> ብሔራዊ  ክብር ማኅተም የጥቁር ህዝቦች የነፃነት ተጋድሎ  ቀንዲል  ነው ፡፡ 	የመላው ዓለም ተፈጥሮአዊ  ግብር እና ሰብአዊ 	ክብር 	የታደሠው በእውነትና በፍትህ  ልውናና ምልዓት  ላይ  የተሰካ  ትልቅ  ጥርስ  የተነቀለው  <COREF ID="0" TYPE="IDENT">በአድዋ  </COREF> የታላቅ ህዝቦች  ታላቅ  ድል  ነው ፡፡  <COREF ID="6" TYPE="IDENT">ከአዲስ  አበባ</COREF> ወደ ሰሜን  ኢትዮጵያ  ስንሄድ  1066  ኪሎ  ሜትር  ርቀት  ላይ  ታላቁ  ጦርነት  የተደረገበትና  ታላቁ  ድል  የተገኘበት  ሥፍራ  <COREF ID="0" TYPE="IDENT">አድዋ</COREF> ከተማና  የከተማው  ግድም  ገመገሞች  ይገኛሉ ፡፡  በኢትዮጵያውያን አቡሻ   የካቲት 23  ቀን  1888  ዓ.ም ወይም  በአውሮጳውያን  የዘመን አቆጣጠር  የካቲት መጨረሻ  እና  መጋቢት መጀመሪያ  ላይ  1896 ለጦርነቱ  መነሻ  የሆነው  ውል  የተፈፀመው  በዚሁ  ዘመን <COREF ID="6" TYPE="IDENT"> ከአዲስ  አበባ</COREF>  በስተሰሜን  468  ኪሎ  ሜትር ርቀት ግድም  <COREF ID="8" TYPE="IDENT">ከውጫሌ ከተማ</COREF></COREF> ግርጌ ከአምባሰል  ተራራ  ሥር  <COREF ID="10" TYPE="IDENT">ወሎ</COREF> ውስጥ ንጉሥ ይስማ  እየተባለ በሚጠራ ሥፍራ  ነው ፡፡ 	<COREF ID="11" TYPE="IDENT">ሸልዶ ተራራ  ወይም <COREF ID="11" TYPE="IDENT">ሶሎዳ  ተራራ</COREF>  <COREF ID="13" TYPE="IDENT">ማርያም</COREF> ሸዊቶ አዲ  ተቡን ረቢ  አርእየኒ  ወይም <COREF ID="12" TYPE="IDENT">እግዚሃር </COREF> አሳየኝ በመሠኘት የሚታወቁት እነዚህ  ገመገሞችና  ተራራማ  ሥፍራዎች  ዋነኞቹ  የጦር  ግንባሮች  ናቸው ፡፡  በመቶ  ሺህ  የሚሠላ   <COREF ID="81" TYPE="IDENT">የኢትዮጵያ</COREF> ገበሬ ሠራዊት ከአንድ ቀን ባልበለጠ ጊዜ ውስጥ <COREF ID="14" TYPE="IDENT">የአውሮጳ</COREF>  ቅኝ  ገዢ  ወራሪዎችን  ድባቅ  ከመታና  ረግጦ  ካስወጣ በኋላ  ከምሽቱ  አራት ሰዓት ግድም የካቲት 23 ቀን እንዳማርያም  ላይ  ተሰባስቦ  በአንድ  እግሩ  ቆሞ  ቀኙን  ድሉን ለሰጠው  አምላክ  ምሥጋና  አቅርቧል ፡፡ አባት ሆይ ንቀውን  የመጡ  የአገራችንን  ድንበርና  ልዕልና  የደፈሩ <COREF ID="14" TYPE="IDENT">የአውሮጳ</COREF>ኮሎኒያሊስት  ወራሪዎችን  እንድናሸንፍ  ድል  እንድናደርግ ስለረዳኸን  እናመሰግንሃለን ፡፡ ሃያ ዘጠኝ  ሺህ  ፈረሰኞችን  ጨምሮ ከመቶ  ሺህ  እስከ  መቶ  ሃያ  ሺህ  የሚገመት  አንድ  ሺህ  ኪሎ  ሜትር  በባዶ  እግሩ  
የተጓዘ  የኢትዮጵያ  የገበሬ  ሠራዊት በወታደራዊ  አካዳሚ የሠለጠነውን  <COREF ID="14" TYPE="IDENT"> የአውሮጳ </COREF> ወራሪ  ጦር  የካቲት  23 ማለዳ  አሥራ  አንድ  ሰዓት  ግድም  ገጥሞ ከረፋዱ አራት ሰዓት ላይ ማሸነፉን አረጋግጧል  
ይለናል  የታሪክ  ተመራማሪው ጆርጅ  በርክሌይ <COREF ID="1" TYPE="IDENT">የአድዋ ጦርነትና  </COREF> <COREF ID="94" TYPE="IDENT">ዳግማዊ  አፄ  ምኒሊክ </COREF> በተሰኘና ዳኘው  ኃይለ ሥላሴ  ወደ  አማርኛ በተረጐሙት መጽሐፉ  
ላይ፡፡  <COREF ID="81" TYPE="IDENT">የኢትዮጵያ  </COREF> ገበሬ  ሠራዊት ፈረሱ  ላይ ሆኖ የጋሻውን  እምብርት መሬት ላይ እያጠቀሰ ጐራዴውን አየር ውስጥ እየቀዘፈ  ባበደ መንፈስ በተቆጣና በቆረጠ መንፈሥ በጀግንነት ተዋግቷል ፡፡  ጦርነቱ  በተጀመረ  
ከአምስት  ሰዓት  ባልበለጠ  ጊዜ  ውስጥ  ሃምሣ  ስድስቱም   <COREF ID="2" TYPE="IDENT">የኢጣሊያ  </COREF> መድፎች ሙሉ ለሙሉ ተማርከዋል የቅኝ  ገዢውን  ወራሪ  ሠራዊት  ከመሩት  ጀኔራሎች  <COREF ID="2" TYPE="IDENT">ጄኔራል  አልቤርቶኒ ሲማረክ  የሠራዊቱ  ዋና  አዛዥ  ጄኔራል  ባራቴሪ  ከጥቂት  አጃቢዎቹና  በሽንፈት ከተበታተኑ  <COREF ID="2" TYPE="IDENT">የኢጣሊያ  </COREF> ወታደሮች  ጋር ሸሽቷል፡፡ በዚህ  ድብልቅልቅ ያለ  ውጊያ  ከሃምሣ  ስድስቱ  የኢጣሊያ  መድፎች በተጨማሪ ብዙ ሺህ ቀላልና ከባድ መትረየሶች እንዲሁም የነፍስ ወከፍ ጠመንጃዎች በአሥር ሺሆችና በመቶ ሺዎች ከሚቆጠሩ መሰል ጥይቶቻቸው ጋር ተማርከዋል ፡፡  በአጠቃላይ ምርኮው ወደ <COREF ID="6" TYPE="IDENT">አዲስ አበባ </COREF> የተጓጓዘው በአምስት መቶ አጋሰሶች ተጭኖ ነው ፡፡

በማግስቱ የካቲት 24 ቀን 1888 ዓ.ም ከጠዋቱ አራት ሰዓት ላይ <COREF ID="2" TYPE="IDENT">የኢጣሊያ  </COREF> ምርኮኞች<COREF ID="27" TYPE="IDENT"> በምኒሊክ </COREF> ድንኳን ፊት ሲያልፉ <COREF ID="81" TYPE="IDENT">የኢትዮጵያ</COREF> ጀግና የገበሬ ሠራዊት እየፎከረ እየሸለለ አሳልፉዋቸዋል ፡፡ <COREF ID="2" TYPE="IDENT">ጄኔራል አልቤርቶኒ </COREF> በምርኮኛነት <COREF ID="81" TYPE="IDENT">ኢትዮጵያ </COREF> ውስጥ ቆይቶ 
አገሩ ከተመለሰ በኋላ በፃፈው መጽሐፍ ላይ ከሚፎክሩት ጥቁር የነፃነት ተዋጊዎች መሃከል አንዱ እንደ እኛው ነጭ አውሮጳዊ ነው ብሎአል ፡፡   <COREF ID="2" TYPE="IDENT">ይህ ሰው </COREF> <COREF ID="72" TYPE="IDENT">ከፈረንሣይ</COREF> አገር ወደ <COREF ID="81" TYPE="IDENT">ኢትዮጵያ </COREF> ለጦር መሣሪያ ጥገና የመጣ <COREF ID="37" TYPE="IDENT">ካፒቴን ኦርዲናንስ</COREF>  ሲሆን አሁን ጊዜው የጦርነት ስለሆነ ወደ አገርህ ተመለስ ቢባል ቢሠራ አሻፈረኝ ብሎ ከእኛ ጋር  <COREF ID="0" TYPE="IDENT">አድዋ  </COREF> ድረስ የዘመተ ነው ፡፡ <COREF ID="81" TYPE="IDENT">ኢትዮጵያ </COREF><COREF ID="0" TYPE="IDENT">በአድዋ </COREF> ጦርነት ላይ ከተዋጋችባቸው የጦር መሣሪያዎች ሠማንያ 
ሺህ የሚሆኑት አሮጌ ጠመንጃዎች የተገዙት <COREF ID="72" TYPE="IDENT">ከፈረንሳይ አገር</COREF> በምሥጢር ነው ፡፡ ጠመንጃዎቹን ገዝተው ወደ <COREF ID="81" TYPE="IDENT">ኢትዮጵያ</COREF> ያስገቡት ለመጀመሪያ ጊዜ መኪና ወደ  <COREF ID="81" TYPE="IDENT">ኢትዮጵያ </COREF>ያስገቡት በሥጋ በደምና  በትውልድ አርመናዊ በነፍስና በመንፈስ በዜግነትና በልብ ፍቅር ኢትዮጵያዊ የሆኑት <COREF ID="81" TYPE="IDENT">የኢትዮጵያ </COREF>የልብ  ወዳጅ  ሰርኪስ ቴሪዝያን ናቸው ፡፡ አሁን በመዲናችን የሚገኘው የአርሾ ላቦራቶሪ ባለቤትና በዓለም ላይ   <COREF ID="81" TYPE="IDENT">ኢትዮጵያን </COREF> የመሰለ ውብ አገር የለም ያሉኝ <COREF ID="73" TYPE="IDENT"> ዶክተር አርሻቪር </COREF> ቴሪዝያን  <COREF ID="81" TYPE="IDENT">ኢትዮጵያ </COREF> ውስጥ አርመናዊ  ትውልድ ኖሮት ኢትዮጵያዊ ዜግነት የሌለው ኢትዮጵያዊ ያልሆነ  <COREF ID="79" TYPE="IDENT">አርመን </COREF> ያለመኖሩን ያጫወቱኝ ከአሥራ አምስት ዓመታት በፊት ነው ፡፡  የሠማንያ ሺህ ጠመንጃዎቹን አገዛዝ ሁናቴ የሚያውቁት ደግሞ ከአርሾ  ቀደም የሚሉትና  ከአሥራ ስድስት ዓመታት በፊት ለሪፖርተር ጋዜጣ ይሄንኑ በአንደበታቸው የገለፁት <COREF ID="24" TYPE="IDENT"> አቬዲስ  </COREF>ቴሪዝያን ናቸው ፡፡  <COREF ID="24" TYPE="IDENT"> ሠርኪስ  </COREF> ቴሪዝያን ጠመንጃዎቹን  ከገዙ በኋላ ወደ <COREF ID="81" TYPE="IDENT">ኢትዮጵያ </COREF> ያስገቡት በጅቡቲ በኩል  ነፋስ ባህሩን ሲያነሳና  እንደ  ግድግዳ ሲያቆም በዚያ ተፈጥሮአዊ  ክንውን  በመጠቀም ደብቀውና ሸሽገው ነው ፡፡

<COREF ID="0" TYPE="IDENT">የአድዋ ድል </COREF> ለመጀመሪያ ጊዜ የተከበረው በሠባተኛ ዓመቱ በ1895 ዓ.ም ከአንድ መቶ ዘጠኝ ዓመታት በፊት አሁን <COREF ID="45" TYPE="IDENT">ጊዮርጊስ ቤተ-ክርስቲያን </COREF>ያለበት ሥፍራ <COREF ID="0" TYPE="IDENT">ምኒሊክ አደባባይ </COREF>  ነው ፡፡  በክብረ በዓሉ ላይ ዲፕሎማቶችና  የውጪ አገር መንግሥታት ተወካዮች አርበኞች የመንግስት ባለሥልጣኖች ብዙ ሺህ ፈረሰኞችና ሥፍር ቁጥር ኢትዮጵያውያን  ከሊቅ እስከ  ደቂቅ መገኘታቸውን ከፈረሰኞቹ ብዛት የተነሳ ፀሐይ በአቧራ እስከ መጋረድ መድረሷን <COREF ID="54" TYPE="IDENT">ጳውሎስ ኞኞ </COREF> <COREF ID="0" TYPE="IDENT">የኢጣሊያና የኢትዮጵያ ጦርነት</COREF> በተሰኘ መጽሐፉ ላይ ጽፎአል ፡፡  እንዲሁም <COREF ID="66" TYPE="IDENT">ተክለፃዲቅ መኩሪያን </COREF> የመሳሰሉ ኢትዮጵያውያን የታሪክ  ተመራማሪዎችና  የውጪ አገር ዜግነት ያላቸው ፀሐፍትና ተመራማሪዎች በተለያዩ መፃሕፍቶቻቸው ይሄንን አሣምረው ጽፈውታል ፡፡  <COREF ID="801" TYPE="IDENT">ታላቁ  የጥቁር ህዝቦች ድል</COREF>  ወይም  <COREF ID="0" TYPE="IDENT">የአድዋ ድል </COREF>  በመላው ዓለም ፖለቲካ ላይ ከፍተኛና ዋነኛ ለውጦች አምጥቶአል ፡፡  <COREF ID="51" TYPE="IDENT">የእንግሊዝ ጋዜጦች</COREF> <COREF ID="0" TYPE="IDENT">በአድዋ ድል</COREF> ማግስት የዓለም ታሪክ ተገለበጠ ታላቅ የትውልድ ኃይል <COREF ID="53" TYPE="IDENT">በአፍሪቃ </COREF>ተቀሰቀሰ ብለው ፃፉ ፡፡

<COREF ID="83" TYPE="IDENT">ዘመናዊት ኢትዮጵያን</COREF> የፈጠረ የተባሉት <COREF ID="27" TYPE="IDENT">ዳግማዊ ዓፄ ምኒሊክ</COREF> በሌሉበት<COREF ID="27" TYPE="IDENT"> እርሳቸው</COREF> በአካል ባልተገኙበት የነፃነት ተጋድሎ መሪዎች ጉባኤ<COREF ID="53" TYPE="IDENT"> የአፍሪቃ</COREF> ና የመላው ዓለም ጥቁር ህዝቦች የነፃነት ተጋድሎ መሪ ተደርገው ተመረጡ ፡፡ ጦርነቱ ከመደረጉ በፊት እ.ኤ.አ በ1880ዎቹ መጀመሪያ <COREF ID="57" TYPE="IDENT">ጀርመን አገር</COREF> <COREF ID="57" TYPE="IDENT">በርሊን ከተማ</COREF> ላይ በተደረገው የአውሮጳ ቅኝ ገዢ መንግስታት ሥልጣናትና ልሂቃን የጦር ጄኔራሎችና ሊቃውንት ስብሰባ ላይ  ጥቁር ትልቅ ትል ነው ቅንቡርስ ነው እንጂ ነፍስ ያለው ሰው አይደለም ብለው የነበሩ አፈሩ እውነትና ፍትህ ኢትዮጵያና አፍሪቃ ከበሩ ፡፡ <COREF ID="65" TYPE="IDENT">ከሲግመንድ  ፍሮይድ የሳይኮ አናላይሲስ</COREF> ጥናትና ምርምር በፊትጥቁር ህዝብ ትልቅ ትል ላይሆን ነፍስ ያለው ሰው ከሰውም ሰው ጀግና መሆኑን በተጨባጭ ያስመሰከረ የኢትዮጵያ ገበሬ ሠራዊት ነው ፡፡  ከፈረንጅ የአውሮጳ መንግሥታት <COREF ID="68" TYPE="IDENT">ሩሲያና</COREF> <COREF ID="70" TYPE="IDENT">ፈረንሳይ</COREF> የአድዋን ድል ከልብ ደገፉ ፡፡  <COREF ID="58" TYPE="IDENT">ጀኔራል  ባራቴሪ </COREF>በአገሩ  <COREF ID="2" TYPE="IDENT">በኢጣሊያ </COREF>ጦር ፍርድ ቤት ቀርቦ ማዕረጉ ተገፈፈ ፡፡  የአገሪቱ <COREF ID="88" TYPE="IDENT">ጠቅላይ  ሚኒስትር </COREF><COREF ID="88" TYPE="IDENT">ሲኞር ክሪስፒ</COREF> በፈቃዳቸው ሥልጣናቸውን ለቀቁ ፡፡  የኢጣሊያዊው ንጉሥ አማኑኤል ኡምቤርቶ የልደት ቀን የሀዘን ቀን እንዲሆን ተወሰነ ፡፡ ሮማን ፍሎሬንስን ሚላኖን ቬነስን የመሳሰሉ <COREF ID="2" TYPE="IDENT">የኢጣሊያ </COREF>ከተሞች ምኒሊክ ለዘላለም ይኑር በሚሉ የተቆጡ አውሮጳውያን ትዕይንተ ህዝብ አድራጊዎች ተጥለቀለቁ ፡፡ ኢትዮጵያ በአድዋ ጦርነት ወቅት በዋናው የጦር ግንባር ገጥማ በፍልሚያ ድል ማድረግ ብቻ ሳይሆን በአጠቃላይ በአራት መስክ ሠለጠነች በምትባለው አውሮጳዊት አገር <COREF ID="2" TYPE="IDENT">ኢጣሊያ </COREF>ላይ ድል ተቀዳጅታለች ፡፡  ይኸውም በጦርነት እና በወታደራዊ መረጃ  በዲፕሎማሲና በፖለቲካ ጥበብ  ነው ፡፡  በፖለቲካ ጥበብ <COREF ID="2" TYPE="IDENT">በኢጣሊያ </COREF>ቅኝ ገዢ ብልጣብልጥ የመንግሥት ሥልጣን ላይ ድል የተቀዳጀችው ገና ጦርነቱ ሳይጀመር ለጦርነቱ መጀመር መነሻ የሆነው የውጫሌ ውል በተደረገበት ሥፍራ ነው ፡፡ የውጫሌ ውል አንቀጽ አሥራ ሰባት የጣሊያንኛው ኢትዮጵያ ከአውሮጳ መንግሥታት ጋር ማድረግ የምትፈልገውን ግንኙነት<COREF ID="2" TYPE="IDENT"> በኢጣሊያ </COREF>መንግስት በኩል ማድረግ አለባት ሲል አማርኛው ደግሞ ኢትዮጵያ ከአውሮጳ መንግሥታት ጋር ማድረግ የምትፈልገውን ግንኙነት <COREF ID="2" TYPE="IDENT">በኢጣሊያ</COREF> መንግሥት በኩል ማድረግ  ትችላለች ይላል ፡፡ የአማርኛው የኢትዮጵያን ሉአላዊነትና ልዕልና ያከብራል የጣሊያንኛው የኢትዮጵያን ሉአላዊነትና ልዕልና መድፈር ብቻ ሳይሆን ብሔራዊ ክብሯንና ጥቅሟን ይነካል ፡፡  ይሄን የተገነዘቡት የኢትዮጵያ መሪዎች የውሉ አንቀጽ አሥራ ሰባት የጣሊያንኛ ትርጓሜ የኢትዮጵያን ክብርና ጥቅም በማይነካና ሉአላዊነቷን በሚያከብር መልኩ እንዲስተካከል በተደጋጋሚ ወተወቱ ፡፡  መወትወቱ ውጤት ሳያመጣ ቢቀር<COREF ID="27" TYPE="IDENT"> ምኒሊክ</COREF> መዘግየት አደገኛ ነው ጣይቱ አሉ ስለዚህ ጉዞ ወደ ወሳኙ ጦርነት የግድ ነበር ፡፡ የኢትዮጵያን አገራዊ ክብርና ጥቅም ህልውናና ልዕልና ሲሆን ሲሆን በውድ ካልሆነ ደግሞ ሳይወድ በግድ ማስከበርና ማስጠበቅ የአንድ አገር መንግሥት ዋነኛ ግዴታና  ኃላፊነት ነው ፡፡  የኢትዮጵያ በሠላም ጊዜ ገበሬ በጦርነት ጊዜ ጀግና ተዋጊ እንጂ ዘመናዊ ወታደራዊ መሠረት ያለው ባልነበራት በዚያ ዘመን ለአንድ መቶ ሃያ ሺህ ሠራዊት የሎጂስቲክ አገልግሎት እየሰጡ ለረጅም ጊዜ መቆየት አስቸጋሪ ነው ፡፡ ስለዚህ የጀግንነት ግለት ሳይበርድ የሎጂስቲክ  አቅም ሳይዳከም በፍጥነት ጦር  መግጠም እጅግ አስፈላጊ ነበር ፡፡  የኢትዮጵያ ሠራዊት ጦርነቱን ፈጥኖ ለመግጠም ጣሊያኖች ወደ አድዋ መምጣት አለባቸው ወይም ደግሞ  የእኛ ሠራዊት ጣሊያኖች ወደ መሸጉበት የኤርትራ ከፍተኛ ቦታዎች መሄድ አለበት ፡፡  ከነዚህ ሁለት ሁኔታዎች የአንደኛው መሆን የግድ ነበር ፡፡  ወደ ጣሊያኖች መሄድ ከፖለቲካ ሁኔታዎች ባሻገር ከወታደራዊ ሳይንስ አንፃር የሚመረጥ አይደለም ፡፡  በምሽግ ውስጥ ሆኖ የሚከላከል ሠራዊትና ከምሽግ ወጥቶ የሚያጠቃ ሠራዊት መስዋዕትነት የመክፈል ዕድሉ እኩል አይደለም ለሚከላከል አንድ ወታደር ሶስት የሚያጠቃ ወታደር ነው የሚያስፈልገው ፡፡ ስለዚህ ጣሊያኖች ወደ አድዋ እንዲመጡ ማድረግ የግድ ሆነና የአድዋ ድል ቁልፍ የምላቸው የአርባ ዓመቱ ጐልማሣ ባሻዬ አውአሎም ሀረጐት ተጠሩና ለአንድ ታላቅ አገራዊ ኃላፊነት እንዲሠናዱ ተደረገ ፡፡  ይሄ ሁሉ በምሥጢር ነው የተከወነው ፡፡ በሚቀጥሉት ቀናት አውአሎም <COREF ID="2" TYPE="IDENT">ለኢጣሊያ </COREF>ኮሎኒያሊስት ወራሪዎች ከሚሠልሉ የአገር ተወላጆች ጋር ወደ ባራቴሪ ተላኩ ፡፡  ከመሄዳቸው በፊት ስንቅ ማለቁና ተስቦ በሽታ በሠራዊቱ ውስጥ መግባቱ ፌርማቶሪዎች ባሉበት ተለፈፈ ፡፡ አውአሎምና ፌርማቶሪዎቹ ወደ  ኤርትራ ዘልቀው ለጄነራል ባራቴሪ  ይሄንኑ ነገሩት ፡፡

</TEXT>
</DOC>
